# Supplementary material for: PSOSP uncovers pervasive SOS‐independent prophages with distinct genomic and host traits in bacterial genomes
Source: Imeta. 2025 Aug 18;4(5):e70073. doi: 10.1002/imt2.70073 (PMC12527982; doi:10.1002/imt2.70073)
Supplement: Supplementary file 2 — Table S1: Clustering results of seven methods for HI of potential SOS boxes (PSB) in E. coli K12. Table S2: Classification thresholds derived from clustering results. Table S3: Performance comparison of seven clustering methods in classifying 24 validated SOS boxes in E. coli K12. Table S4: Experimentally validated induction‐mode bacteriophages and hosts in this study. Table S5: Genera retained and filtered out in analysis of bacterial genomes from the RefSeq database (Release 226) by PSOSP. Table S6: Detailed data on genomic characterization of prophages. Table S7: Detailed data on genomic characterization of bacteria. Table S8: Nucleotide frequency divergence between SiPs and SdPs and their respective hosts. Table S9: Bacterial strains and plasmids used in this study. Table S10: Primers used in this study. [file IMT2-4-e70073-s001.xlsx]

## Sheet: Summary Table
	Key statistics
Table S1. Clustering results of seven methods for HI of potential SOS boxes (PSB) in E. coli K12	Including 368 PSBs derived from E. coli K12
Table S2. Classification thresholds derived from clustering results	7 sets of HIc1 and HIc2 values generated by 7 clustering methods
Table S3. Performance comparison of seven clustering methods in classifying 24 validated SOS boxes in E. coli K12	Accuracy: Mean Shift (100%), K-means (88%), Birch (88%), Gaussian Mixture (96%), Bayesian Gaussian Mixture (92%), Agglomerative Clustering (88%), Spectral Clustering (92%)
Table S4. Experimentally validated induction-mode bacteriophages and hosts in this study	Including 14 phages from 10 viral families, and 9 hosts from 7 bacterial genera
Table S5. Genera retained and filtered out in analysis of bacterial genomes from the RefSeq database (Release 226) by PSOSP	Genera retained: 205 genera, including 15,492 bacterial genomes; Genera filtered out: 2236 genera, including 24,381 bacterial genomes.
Table S6. Detailed data on genomic characterization of prophages	Informations of all retained prophages (n = 56,140), including: 1. Basic informations: Prophage name: final phage ID Original_name: original phage name including coordinate and length of attL/R Category: SdPs (n = 37,540), SuPs (n = 6,794), SiPs (n = 11,806) Host informations: Host accession (RefSeq), Host taxonomy, Host contig Prophage coordinate-Start: start position in host contig Prophage coo…
Table S7. Detailed data on genomic characterization of bacteria	Informations of all retained bacterial genomes (n = 15,493), including: 1. Basic informations: Refseq accession,Taxonomy 2. PSOSP analysis results: LexA counts LexA: LexA protein ID Classical SOS box counts: box upstream LexA gene Classical SOS box sequence: location and sequence of box, seperated by "|" Motif counts: possible SOS boxes across whole genome Motif cluster counts: cluster counts of …
Table S8. Nucleotide frequency divergence between SiPs and SdPs and their respective hosts	Nucleotide frequency divergence between prophages (n = 56,140) and their respective hosts (n = 15,493) including: d2*: d2* dissimilarity d2: d2 dissimilarity d2S: d2S dissimilarity Eu: Euclidean distance EuF: EuF distance Hao JS: Jensen-Shannon divergence Ma: Manhattan distance Ch: Chebyshev distance
Table S9. Bacterial strains and plasmids used in this study	2 E. coli strains, 3 Shewaenlla strains, and 10 plasmids
Table S10. Primers used in this study	13 pairs of primers

## Sheet: S1
Clustering Results of Seven Methods for HI of potential SOS boxes (PSB) in E. coli K12
PBS sequence	HI	Mean Shift	K-means	Birch	Gaussian Mixture	Bayesian Gaussian Mixture	Agglomerative Clustering	Spectral Clustering
TACTGTTTATTTATACAGTA	2.3527	0	0	0	0	0	0	0
TACTGTATATAAAAACAGTA	2.7686	0	0	0	0	0	0	0
TACTGTATATAAAAACAGTA	2.7686	0	0	0	0	0	0	0
AACTGTATATAAATACAGTT	3.3381	0	0	0	0	0	0	0
TACTGTATGAGCATACAGTA	4.3144	0	0	0	0	0	0	0
TACTGTACATCCATACAGTA	4.6532	0	0	0	0	0	0	0
TACTGTATGGATGTACAGTA	4.6532	0	0	0	0	0	0	0
TACTGTATATAAAACCAGTT	5.1589	0	0	0	0	0	0	0
AACTGTTTTTTTATCCAGTA	6.1062	0	0	0	0	0	0	0
TACTGGATATTTAAACAGGT	6.2369	0	0	0	0	0	0	0
ACCTGTTTAAATATCCAGTA	6.2369	0	0	0	0	0	0	0
TGCTGTATATACTCACAGCA	6.3969	0	0	0	0	0	0	0
AGCTGTTTATTTATACAGTG	6.7211	0	0	0	0	0	0	0
CACTGTATAAATAAACAGCT	6.7211	0	0	0	0	0	0	0
TACTGTATATTCATTCAGGT	6.9833	0	0	0	0	0	0	0
ACCTGAATGAATATACAGTA	6.9833	0	0	0	0	0	0	0
TACTGTATAAAATCACAGTT	7.0354	0	0	0	0	0	0	0
AACTGTGATTTTATACAGTA	7.0354	0	0	0	0	0	0	0
TGCTGTATATTTATTCAGCT	7.0642	0	0	0	0	0	0	0
AGCTGAATAAATATACAGCA	7.0642	0	0	0	0	0	0	0
AACTGTATATACACCCAGGG	8.3212	0	0	0	0	0	0	0
TCCTGTTAATCCATACAGCA	8.6111	0	0	0	0	0	0	0
ATCTGTATATATACCCAGCT	8.8018	0	0	0	0	0	0	0
TACTGTACGTATCGACAGTT	9.0678	0	0	0	0	0	0	0
CGCTGGATATCTATCCAGCA	9.1912	0	0	0	0	0	0	0
TGCTGGATAGATATCCAGCG	9.1912	0	0	0	0	0	0	0
AACTGGACGTTTGTACAGCA	9.2685	0	0	0	0	0	0	0
TACTGTACACAATAACAGTA	9.381	0	0	0	0	0	0	0
TACTGATGATATATACAGGT	9.4004	0	0	0	0	0	0	0
CACTGGATAGATAACCAGCA	9.5379	0	0	0	0	0	0	0
AGCTGTATTTGTCTCCAGTA	9.5959	0	0	0	0	0	0	0
TCCTGTTGATAGATCCAGTA	10.5647	0	0	0	0	0	0	0
AACTGGATAAAATTACAGGG	10.6822	0	0	0	0	0	0	0
TGCTGCATGAAGAAACAGTA	11.8257	0	0	0	0	0	0	1
GACTGTATAAAACCACAGCC	12.0879	0	0	0	0	0	0	1
TTCTGGATAAGCATCCAGAA	12.1642	0	0	0	0	0	0	1
GTCTGAATGAATACCCAGTA	12.5928	0	0	0	0	1	0	1
ACCTGGATGTCACCACAGTT	12.7969	0	0	0	0	1	0	1
AACTGTTCAGATAGCCAGCT	12.8241	0	0	0	0	1	0	1
TGCTGGATGTGAAACCAGCG	12.8386	0	0	0	0	1	0	1
CACTGTATACTTTACCAGTG	12.8477	0	0	0	0	1	0	1
CACTGAATGCTAAAACAGCA	12.934	0	0	0	0	1	0	1
TGCTGTTTTAGCATTCAGTG	12.934	0	0	0	0	1	0	1
GGCTGTAAATGGAAACAGTA	12.9949	0	0	0	0	1	0	1
TACTGGAAACTAACACAGGC	13.5496	0	0	0	0	1	0	1
GCCTGTGTTAGTTTCCAGTA	13.5496	0	0	0	0	1	0	1
GCCTGGTTAAATGACCAGCA	13.6036	0	0	0	0	1	0	1
TGCTGTTTTTTTCCGCAGTT	13.9467	1	0	0	0	1	0	1
AACTGATTAAAAACCCAGCG	14.0719	1	0	0	0	1	0	1
TACTGTAACGGCAGACAGCA	14.6271	1	0	0	0	1	0	1
GACTGTTTTGCCACCCAGTG	14.8228	1	0	0	0	1	0	1
ACCTGTAATTAGATACAGAG	14.8864	1	0	0	0	1	0	1
TACTGGAAATAAGATCAGCC	14.8947	1	0	0	0	1	0	1
TACTGTCTACCAAAACAGAG	14.9842	1	0	0	0	1	0	1
CTCTGTTTTGGTAGACAGTA	14.9842	1	0	0	0	1	0	1
TGCTGAATAATCTTTCAGCC	15.0662	1	0	0	0	1	0	1
CGCTGGGAAAACATTCAGCT	15.0691	1	0	0	0	1	0	1
AGCTGGTTTTCCCCCCAGCA	15.241	1	0	0	0	1	0	1
ATCTGGCTGGCAAAACAGTA	15.2579	1	0	0	0	1	0	1
AGCTGCATTAATACCCAGGC	15.2591	1	0	0	0	1	0	1
GCCTGAATGGGCGTACAGTT	15.2939	1	0	0	0	1	0	1
CTCTGGACATTAAACCAGGA	15.2962	1	0	0	0	1	0	1
AGCTGTTTTCCTTTGCAGTA	15.3188	1	0	0	0	1	0	1
TGCTGGTTGTTCCGGCAGTA	15.3828	1	0	0	0	1	0	1
CGCTGGACATTATTTCAGCA	15.4953	1	0	0	0	1	0	1
TACTGTGCCATTTTTCAGTT	15.5579	1	0	0	0	1	0	1
AACTGAAAAATGGCACAGTA	15.5579	1	0	0	0	1	0	1
TACTGAAAATTCTCGCAGCA	15.5738	1	0	0	0	1	0	1
TACTGGTAACCGACACAGCA	15.5936	1	0	0	0	1	0	1
AACTGTCTGAAATCGCAGCA	15.6189	1	0	0	0	1	0	1
TTCTGAATATACCTTCAGAT	15.6421	1	0	0	0	1	0	1
TCCTGGCAAATCAACCAGAA	15.9719	1	0	0	0	1	0	1
CACTGGCTGGTTGTACAGAT	15.9781	1	0	0	0	1	0	1
CTCTGTATGCGCTCACAGGA	15.9963	1	0	0	0	1	0	1
CGCTGCATGTATGTTCAGAA	16.0046	1	0	0	0	1	0	1
CCCTGTTGATTTGAACAGGG	16.0571	1	0	0	0	1	0	1
CCCTGTTCAAATCAACAGGG	16.0571	1	0	0	0	1	0	1
AACTGGACGCAATTGCAGCA	16.0776	1	0	0	0	1	0	1
TGCTGAATTAAAACGCAGAA	16.2213	1	0	0	0	1	0	1
TTCTGCGTTTTAATTCAGCA	16.2213	1	0	0	0	1	0	1
AACTGCTTAACAAATCAGCA	16.2364	1	0	0	0	1	0	1
TGCTGAGAAACTGTACAGCG	16.2475	1	0	0	0	1	0	1
ACCTGATGTGATCTACAGCA	16.2696	1	0	0	0	1	0	1
TCCTGTTTTCCTAATCAGCC	16.2895	1	0	0	0	1	0	1
GCCTGCTTAATTAACCAGTG	16.3578	1	0	0	0	1	0	1
TACTGAAAGTGGTTCCAGCA	16.3895	1	0	0	0	1	0	1
CACTGGCTGATCATTCAGGG	16.4049	1	0	0	0	1	0	1
ACCTGGTTTTTAGCACAGAT	16.4814	1	0	0	1	1	0	1
GGCTGCTGAAAAATACAGAA	16.5025	1	0	0	1	1	0	1
TTCTGTAGAAAGAAGCAGTT	16.5068	1	0	0	1	1	0	1
AACTGCTTCTTTCTACAGAA	16.5068	1	0	0	1	1	0	1
GCCTGAATATTCCTTCAGAA	16.6252	1	0	0	1	1	0	1
ACCTGCGTGGTAATCCAGTG	16.6887	1	0	0	1	1	0	1
TTCTGGTGCTTTCAACAGTA	16.7182	1	0	0	1	1	0	1
CCCTGGCTTCATTGACAGTA	16.7731	1	0	0	1	1	0	1
TACTGTCAATGAAGCCAGGG	16.7731	1	0	0	1	1	0	1
GCCTGTAGGTTGAAACAGGC	16.7903	1	0	0	1	1	0	1
ATCTGGGTAGCATCACAGCA	16.8069	1	0	0	1	1	0	1
AACTGGATCACTCGCCAGTT	16.808	1	0	0	1	1	0	1
TTCTGATTACAGTTCCAGTA	16.8222	1	0	0	1	1	0	1
AACTGACGACAAAACCAGCA	16.8852	1	0	0	1	1	0	1
GTCTGTAATAAATTACAGAT	16.9001	1	0	0	1	1	0	1
TTCTGTCCGTTAGTTCAGCA	16.9187	1	0	0	1	1	0	1
TACTGGGATGCGATACAGAA	16.9497	1	0	0	1	1	0	1
GTCTGTCCATCATTCCAGTA	17.0292	1	0	0	1	1	0	1
GCCTGGATGCGCTTTCAGTT	17.0332	1	0	0	1	1	0	1
TCCTGAACAGTGATCCAGGT	17.2098	1	0	0	1	1	0	1
ACCTGGATCACTGTTCAGGA	17.2098	1	0	0	1	1	0	1
TGCTGTTTACTGCGCCAGTT	17.2182	1	0	0	1	1	0	1
TGCTGTTTACTGCGCCAGTT	17.2182	1	0	0	1	1	0	1
TGCTGTTTACTGCGCCAGTT	17.2182	1	0	0	1	1	0	1
GGCTGGAAAGAAACTCAGGT	17.324	1	0	0	1	1	0	1
TTCTGGTTGATGACTCAGTT	17.3717	1	0	0	1	1	0	1
CACTGGAACTATTCTCAGTT	17.3884	1	0	0	1	1	0	1
TGCTGTTAATTGCCTCAGTT	17.411	1	0	0	1	1	0	1
GGCTGGGGGTAAAATCAGTC	17.5033	1	0	0	1	1	0	1
TACTGGCCGGACAGCCAGAT	17.5251	1	0	0	1	1	0	1
TGCTGTCGTTGTGTTCAGTG	17.577	1	0	0	1	1	0	1
GCCTGGCTGGCTGAACAGGA	17.5892	1	0	0	1	1	0	1
ATCTGTTAGCAATAACAGGT	17.5905	1	0	0	1	1	0	1
CGCTGCGTGGTAAAACAGTC	17.5909	1	0	0	1	1	0	1
TACTGAAAGACGGCACAGGA	17.6053	1	0	0	1	1	0	1
TCCTGTAACCATCATCAGTT	17.6089	1	0	0	1	1	0	1
TCCTGAGTATATTGCCAGAG	17.6336	1	0	0	1	1	0	1
ACCTGGTTACTGATTCAGGT	17.774	1	0	0	1	1	0	1
GTCTGAAAATCTTTACAGCG	17.7847	1	0	0	1	1	0	1
CGCTGTAAAGATTTTCAGAC	17.7847	1	0	0	1	1	0	1
TTCTGGGGATGGGAACAGTA	17.8838	1	0	0	1	1	0	1
GCCTGGCGATGTGAACAGGA	17.9389	1	0	0	1	1	0	1
ATCTGGTTGAATTCGCAGCT	17.9727	1	0	0	1	1	0	1
GACTGGAGCAAATCACAGCT	18.0819	1	0	0	1	1	0	1
TGCTGATTATTGTGCCAGGA	18.1182	1	0	0	1	1	0	1
AGCTGGTTGATCGTTCAGAG	18.1264	1	0	0	1	1	0	1
TCCTGTCATGGTCAACAGTG	18.3513	1	0	0	1	1	0	1
GACTGGATGGCGAAGCAGTT	18.4242	1	0	0	1	1	0	1
CTCTGGTTTATTGTGCAGTT	18.4451	1	0	0	1	1	0	1
CACTGTTTCATTCACCAGAT	18.4739	1	0	0	1	1	0	1
TCCTGGCTGGAAGATCAGTC	18.5249	1	0	0	1	1	0	1
TACTGAGCACATCAGCAGGA	18.5436	1	0	0	1	1	0	1
GGCTGCATCGTTTTACAGTC	18.6337	1	0	0	1	1	0	1
TGCTGTTGCTGCGCACAGCG	18.6696	1	0	0	1	1	0	1
CCCTGGAAAAAACGCCAGTG	18.7931	1	1	0	1	1	0	1
TCCTGACTAATCTTTCAGGC	18.8085	1	1	0	1	1	0	1
TCCTGAGCGCGTGTACAGCC	18.8966	1	1	0	1	1	0	1
TTCTGCCAGAATATTCAGGT	18.924	1	1	0	1	1	0	1
CGCTGGCGGGATTACCAGGA	19.1122	1	1	0	1	1	0	1
CACTGTTTGAGTGGGCAGGT	19.1286	1	1	0	1	1	0	1
TACTGGTCACAACGGCAGCA	19.1614	1	1	0	1	1	0	1
TGCTGCCGTTGTGACCAGTA	19.1614	1	1	0	1	1	0	1
TGCTGGTCATGACGCCAGAA	19.2466	1	1	0	1	1	0	1
GTCTGGCTATTGCTACAGAA	19.3933	1	1	0	1	1	0	1
CGCTGCTTCTGTGAACAGTT	19.4985	1	1	0	1	1	0	1
AACTGTTCACAGAAGCAGCG	19.4985	1	1	0	1	1	0	1
GGCTGACAAATTCTCCAGTG	19.5513	1	1	0	1	1	0	1
CACTGGAGAATTTGTCAGCC	19.5513	1	1	0	1	1	0	1
TGCTGACGTGAAAATCAGCA	19.5927	1	1	0	1	1	0	1
TGCTGATTTTCACGTCAGCA	19.5927	1	1	0	1	1	0	1
ATCTGCCTGTTATTACAGGC	19.5974	1	1	0	1	1	0	1
TCCTGATCTGTTTTACAGAG	19.6136	1	1	0	1	1	0	1
CTCTGTAAAACAGATCAGGA	19.6136	1	1	0	1	1	0	1
ATCTGGCAAAACAACCAGAC	19.6335	1	1	0	1	1	0	1
CCCTGAATCTGACTCCAGGA	19.6336	1	1	0	1	1	0	1
AGCTGCGCAACCTTCCAGAA	19.6908	1	1	0	1	1	0	1
TACTGCGCGGCTCCACAGCG	19.7372	1	1	0	1	1	0	1
AACTGACAGATAACTCAGTG	19.7437	1	1	0	1	1	0	1
AGCTGCGCAAATGTTCAGGC	19.8351	1	1	0	1	1	0	1
GCCTGAACATTTGCGCAGCT	19.8351	1	1	0	1	1	0	1
ACCTGCTGGAAAAAGCAGCA	19.9268	1	1	0	1	1	0	1
CACTGGTTATGTTGGCAGCC	19.9414	1	1	0	1	1	0	1
CGCTGGCGTTTGAAACAGTC	19.9566	1	1	0	1	1	0	1
CGCTGTGCGTCTTATCAGGC	20.0055	1	1	0	1	1	0	1
CGCTGTGCGTCTTATCAGGC	20.0055	1	1	0	1	1	0	1
GGCTGATAAGCGAAACAGCA	20.0805	1	1	0	1	1	0	1
GACTGAACCTGATTTCAGTA	20.0837	1	1	0	1	1	0	1
GGCTGATGAAAATGCCAGCA	20.1088	1	1	0	1	1	0	1
CGCTGATAAATAAATCAGGT	20.1205	1	1	0	1	1	0	1
ACCTGATTTATTTATCAGCG	20.1205	1	1	0	1	1	0	1
ATCTGATTTTCCCACCAGAA	20.1525	1	1	0	1	1	0	1
TTCTGTAAGCCGGTTCAGGA	20.1611	1	1	0	1	1	0	1
CTCTGTACACTAAAGCAGAA	20.1831	1	1	0	1	1	0	1
TCCTGTGGTTCCCGTCAGGT	20.286	1	1	0	1	1	0	1
TTCTGTCGCGCCATTCAGTT	20.3613	1	1	0	1	1	0	1
AACTGGCGGTACTGCCAGAC	20.403	1	1	0	1	1	0	1
TCCTGCGTGAAGCAGCAGTA	20.4458	2	1	0	1	1	0	1
TACTGCTGCTTCACGCAGGA	20.4458	2	1	0	1	1	0	1
CGCTGGGGAGATCCGCAGGA	20.4822	2	1	0	1	1	0	1
TGCTGGCGTAAATGTCAGCA	20.616	2	1	0	1	1	0	1
AACTGATCACCCCTTCAGAA	20.6475	2	1	0	1	1	0	1
GCCTGTCGAAATTCTCAGGG	20.7027	2	1	1	1	1	0	1
AACTGGGCGTAGGTTCAGAC	20.7239	2	1	1	1	1	0	1
ACCTGACTCTTTCGCCAGTT	20.8372	2	1	1	1	1	0	1
AACTGGCGAAAGAGTCAGGT	20.8372	2	1	1	1	1	0	1
TACTGCTGAAAGACGCAGGT	20.8908	2	1	1	1	1	0	1
TGCTGTTACGTTCATCAGAA	20.9957	2	1	1	1	1	0	1
TGCTGCTCTGAAGACCAGAA	21.1786	2	1	1	1	1	1	1
TTCTGGTCTTCAGAGCAGCA	21.1786	2	1	1	1	1	1	1
CGCTGGCGTTTACGACAGCT	21.25	2	1	1	1	1	1	1
CGCTGATTACGCTGACAGCC	21.3233	2	1	1	1	1	1	1
GCCTGGCAGGCACTACAGAA	21.3479	2	1	1	1	1	1	1
CGCTGAAAGACCTCGCAGTT	21.3718	2	1	1	1	1	1	1
TGCTGGTCGTCTGGGCAGGG	21.4838	2	1	1	1	1	1	1
CGCTGCATTGATCGTCAGTG	21.5088	2	1	1	1	1	1	1
CACTGCCTGACAGGCCAGTT	21.5307	2	1	1	1	1	1	1
AACTGGCCTGTCAGGCAGTG	21.5307	2	1	1	1	1	1	1
GCCTGAGCGTTAAGTCAGTC	21.6253	2	1	1	1	1	1	1
TGCTGGTACGTTTTTCAGAT	21.644	2	1	1	1	1	1	1
TCCTGAACCACTGACCAGCC	21.6798	2	1	1	1	1	1	1
GTCTGGGACGGCAAACAGGA	21.6869	2	1	1	1	1	1	1
TTCTGTAGCCATCACCAGAG	21.7634	2	1	1	1	1	1	1
CGCTGTTCAGTACGCCAGAT	21.7644	2	1	1	1	1	1	1
TGCTGCGTAATGAGCCAGAC	21.7879	2	1	1	1	1	1	1
TTCTGTGATCTACTTCAGGC	21.817	2	1	1	1	1	1	1
CGCTGCGTCGATGCACAGCC	21.8897	2	1	1	1	1	1	1
AGCTGAAAGCGCGTGCAGAA	21.9417	2	1	1	1	1	1	1
GGCTGGCATTTTTGCCAGCC	21.9516	2	1	1	1	1	1	1
GTCTGGTGGCACCCGCAGTA	21.9769	2	1	1	1	1	1	1
GGCTGAAATTCATACCAGAT	21.9845	2	1	1	1	1	1	1
ATCTGGTATGAATTTCAGCC	21.9845	2	1	1	1	1	1	1
AGCTGGCGTTATGGTCAGAT	22.0147	2	1	1	1	1	1	1
TTCTGGAAAGTGCTCCAGAC	22.0353	2	1	1	1	1	1	1
TGCTGCGCATCATGCCAGCG	22.0365	2	1	1	1	1	1	1
CGCTGCCTGATTCTTCAGAT	22.0949	2	1	1	1	1	1	1
TACTGCGTGCGGCTTCAGCT	22.1113	2	1	1	1	1	1	1
CGCTGACAAGTTGCTCAGCA	22.1314	2	1	1	1	1	1	1
GTCTGACAGAACGTCCAGCG	22.1453	2	1	1	1	1	1	1
GTCTGGGCAGGGCAACAGTA	22.1521	2	1	1	1	1	1	1
TCCTGCTTCCACCACCAGCG	22.2866	2	1	1	1	1	1	1
CTCTGTTTGCTAAAGCAGAC	22.2881	2	1	1	1	1	1	1
CTCTGTTGTTGCCGCCAGTC	22.3087	2	1	1	1	1	1	1
GACTGGCGGCAACAACAGAG	22.3087	2	1	1	1	1	1	1
CGCTGGCATAAATGACAGAT	22.3117	2	1	1	1	1	1	1
GGCTGATAGCAACGACAGAA	22.3179	2	1	1	1	1	1	1
GCCTGGATTCCAGCGCAGTG	22.3447	2	1	1	1	1	1	1
ACCTGCAGCGTTAGCCAGTG	22.345	2	1	1	1	1	1	1
GACTGCCGTATCAGCCAGGT	22.3626	2	1	1	1	1	1	1
AGCTGGAGCCATTGTCAGTG	22.3651	2	1	1	1	1	1	1
AGCTGGCTGCGCGAGCAGAA	22.4443	2	1	1	1	1	1	1
GCCTGGATGCAGCCGCAGGT	22.4711	2	1	1	1	1	1	1
ACCTGCGGCTGCATCCAGGC	22.4711	2	1	1	1	1	1	1
GACTGCTGCATTCCCCAGCA	22.5313	2	1	1	1	1	1	1
GTCTGCTTATCGCAACAGTC	22.5681	2	1	1	1	1	1	1
ACCTGCAATGCTTTTCAGCG	22.5705	2	1	1	1	1	1	1
GCCTGCTGTCCAAACCAGTT	22.5844	2	1	1	1	1	1	1
ACCTGACCTGGTAAACAGAG	22.6428	2	1	1	1	1	1	1
CTCTGTTTACCAGGTCAGGT	22.6428	2	1	1	1	1	1	1
TCCTGCAACGCCACCCAGGC	22.7566	2	1	1	1	1	1	1
TGCTGGAACTGCTGGCAGGT	22.8411	2	1	1	1	1	1	1
CTCTGGTTCTGTTCGCAGCA	22.8742	2	1	1	1	1	1	1
GACTGATGAGTCGGGCAGCA	22.8832	2	1	1	1	1	1	1
TGCTGCCCGACTCATCAGTC	22.8832	2	1	1	1	1	1	1
CACTGGTACTGTCGCCAGAA	22.9082	2	1	1	1	1	1	1
GGCTGCGCTTGCGGCCAGCA	22.9153	2	1	1	1	1	1	1
AACTGTTCGCGATGGCAGAA	22.9688	2	1	1	1	1	1	1
CGCTGTCGTTCCTGTCAGTG	22.9769	2	1	1	1	1	1	1
CGCTGTGTACAGCATCAGAC	23.0316	2	1	1	1	1	1	1
GTCTGATGCTGTACACAGCG	23.0316	2	1	1	1	1	1	1
CGCTGTCATACAGGTCAGTT	23.0738	2	1	1	1	1	1	1
AACTGACCTGTATGACAGCG	23.0738	2	1	1	1	1	1	1
GACTGGAATGCCTTGCAGAG	23.0791	2	1	1	1	1	1	1
GCCTGGACGCTATCTCAGGC	23.0854	2	1	1	1	1	1	1
AGCTGATCGAGAAAGCAGGC	23.0965	2	1	1	1	1	1	1
GACTGGCATCTCGGCCAGAA	23.1299	2	1	1	1	1	1	1
TTCTGGCCGAGATGCCAGTC	23.1299	2	1	1	1	1	1	1
TGCTGGTAGCTGCGCCAGAA	23.1342	2	1	1	1	1	1	1
ACCTGCGCGGATGCGCAGGT	23.1473	2	1	1	1	1	1	1
CGCTGCCTGAACAGGCAGGG	23.1944	2	1	1	1	1	1	1
ATCTGTCGGGGAAGGCAGCA	23.3288	2	1	1	1	1	1	1
TGCTGGCTGCAGGGCCAGAC	23.4741	2	1	1	1	1	1	1
GTCTGGCCCTGCAGCCAGCA	23.4741	2	1	1	1	1	1	1
AACTGGTGTCCATCGCAGGT	23.5814	2	1	1	1	1	1	1
CGCTGTGGGTGATGGCAGAA	23.5836	2	1	1	1	1	1	1
CGCTGGCATCAACGCCAGCT	23.6514	2	1	1	1	1	1	1
AGCTGGCGTTGATGCCAGCG	23.6514	2	1	1	1	1	1	1
TCCTGACTCGCACCACAGCC	23.849	2	1	1	1	1	1	1
GGCTGCCTTAGTGCCCAGAT	23.8774	2	1	1	1	1	1	1
CGCTGAGCAGGTAATCAGAG	23.8921	2	1	1	1	1	1	1
CTCTGATTACCTGCTCAGCG	23.8921	2	1	1	1	1	1	1
GGCTGCTGAGAGATTCAGAT	23.8986	2	1	1	1	1	1	1
GCCTGGGATGGCGCGCAGTT	23.926	2	1	1	1	1	1	1
ACCTGCGCATCTGCGCAGGC	23.94	2	1	1	1	1	1	1
GTCTGCTGTGATGGCCAGCA	23.9405	2	1	1	1	1	1	1
TCCTGGAGCAACCGGCAGGC	23.9494	2	1	1	1	1	1	1
GTCTGTTCCTGTAGTCAGCG	23.9944	2	1	1	1	1	1	1
CTCTGGGCTTTATCTCAGCC	24.0604	2	1	1	1	1	1	1
ACCTGTTACCTGGGCCAGCA	24.3019	2	1	1	1	1	1	1
GACTGGCAGGCGTTTCAGTC	24.4568	2	1	1	1	1	1	1
ATCTGAAAATGATGTCAGGC	24.4687	2	1	1	1	1	1	1
ACCTGTCGGCCATCTCAGAT	24.5186	2	1	1	1	1	1	1
CGCTGGACCCAGAATCAGCG	24.5522	2	1	1	1	1	1	1
ATCTGGCTGCTGCAACAGAC	24.6108	2	1	1	1	1	1	1
ATCTGCTGGCAAGAACAGAC	24.6722	2	1	1	1	1	1	1
GTCTGTAGACTCCGGCAGGG	24.6894	2	1	1	1	1	1	1
CCCTGCCGGAGTCTACAGAC	24.6894	2	1	1	1	1	1	1
CGCTGGTAACGGACCCAGAC	24.7709	2	1	1	1	1	1	1
GGCTGATATTCTCCGCAGCC	24.8385	2	1	1	1	1	1	1
GCCTGGCGTCGTTACCAGCG	24.8744	2	1	1	1	1	1	1
ATCTGCTGCGTTAACCAGGC	25.0772	2	1	1	1	1	1	1
CTCTGCATCCGGATACAGGC	25.1299	2	1	1	1	1	1	1
GCCTGTATCCGGATGCAGAG	25.1299	2	1	1	1	1	1	1
ACCTGATGACATCGTCAGAG	25.1837	2	1	1	1	1	1	1
ATCTGGAACTGGCACCAGAA	25.256	2	1	1	1	1	1	1
TTCTGACCGGCTCTGCAGCG	25.2696	2	1	1	1	1	1	1
AACTGACGTACACATCAGCC	25.2927	2	1	1	1	1	1	1
CGCTGGGAGTCGGGTCAGGT	25.3008	2	1	1	1	1	1	1
TACTGGCGCGGCCTGCAGCG	25.3011	2	1	1	1	1	1	1
CTCTGGAGTCGACTCCAGAG	25.3311	2	1	1	1	1	1	1
AACTGGCAACCGTAGCAGTG	25.4199	2	1	1	1	1	1	1
ATCTGTTCCACGAATCAGCG	25.5652	2	1	1	1	1	1	1
TGCTGCATGGCGCGTCAGGG	25.5665	2	1	1	1	1	1	1
TTCTGGGGCAGCAGGCAGAA	25.5789	2	1	1	1	1	1	1
GCCTGAGGCCAACTCCAGCG	25.5945	2	1	1	1	1	1	1
CGCTGGTGGCGTTGTCAGAT	25.6272	2	1	1	1	1	1	1
TGCTGCCCTTCAAGGCAGAT	25.6418	2	1	1	1	1	1	1
CCCTGGCTCCTTGCTCAGGG	25.6477	2	1	1	1	1	1	1
ATCTGATGGCTCGCGCAGAA	25.6555	2	1	1	1	1	1	1
CTCTGATGGTGCTGCCAGGC	25.6574	2	1	1	1	1	1	1
GGCTGACATTGCTGTCAGCT	25.7128	2	1	1	1	1	1	1
GCCTGGGCGCAGTGGCAGCA	25.7485	2	1	1	1	1	1	1
TCCTGCAATCGCGCGCAGAT	25.869	2	1	1	1	1	1	1
GTCTGGCTCTTCTCGCAGCC	25.8702	2	1	1	1	1	1	1
CGCTGACTGCTGCAGCAGCA	25.8745	2	1	1	1	1	1	1
CGCTGGTGCAGGAATCAGCT	25.9064	2	1	1	1	1	1	1
TTCTGGCTTTGGTGGCAGTC	25.9445	2	1	1	1	1	1	1
ACCTGACCGTCAGCGCAGAT	26.0106	2	1	1	1	1	1	1
GCCTGGCGCTTCTGGCAGCA	26.0493	2	1	1	1	1	1	1
TTCTGTGCCCGTGCGCAGCG	26.0858	2	1	1	1	1	1	1
AACTGGCTGTGGTGGCAGAG	26.1109	2	1	1	1	1	1	1
CCCTGGGATACGCCGCAGTT	26.1464	2	1	1	1	1	1	1
GGCTGCTAACAATGCCAGAG	26.2629	2	1	1	1	1	1	1
CACTGACAGCAGACGCAGGC	26.4568	2	1	1	1	1	1	1
TCCTGCAACGTGAAGCAGAA	26.4949	2	1	1	1	1	1	1
CCCTGAAACCGATGACAGAA	26.5127	2	1	1	1	1	1	1
GACTGCGCCCGCGATCAGTT	26.6089	2	1	1	1	1	1	1
CTCTGCCGGAGTTCTCAGGA	26.6152	2	1	1	1	1	1	1
CACTGATAGCCTGCGCAGAC	26.6394	2	1	1	1	1	1	1
ATCTGGTGTTGGGGACAGAG	26.6493	2	1	1	1	1	1	1
ATCTGGACCGTGTTGCAGAA	26.8331	2	1	1	1	1	1	1
CGCTGTCGTGTCCGGCAGGG	26.8533	2	1	1	1	1	1	1
TTCTGATGCTAACGTCAGAT	27.0027	2	1	1	1	1	1	1
ACCTGGGACATGTTGCAGAT	27.0951	2	1	1	1	1	1	1
TTCTGCGATCTTCGCCAGAG	27.126	2	1	1	1	1	1	1
CTCTGGCGAAGATCGCAGAA	27.126	2	1	1	1	1	1	1
CTCTGGCGAAGATCGCAGAA	27.126	2	1	1	1	1	1	1
CGCTGCGACGCCCGCCAGCA	27.2591	2	1	1	1	1	1	1
TCCTGCTCGCCACCGCAGGC	27.31	2	1	1	1	1	1	1
TGCTGGTTCCCGCGTCAGCG	27.3838	2	1	1	1	1	1	1
GTCTGATACTTCTGTCAGGT	27.4793	2	1	1	1	1	1	1
ACCTGCTCTTCGGCGCAGGT	27.5625	2	1	1	1	1	1	1
TTCTGCCCCTATCGCCAGAC	27.5935	2	1	1	1	1	1	1
CTCTGGAATGAGAGGCAGAC	27.8519	2	1	1	1	1	1	1
GTCTGCCTCTCATTCCAGAG	27.8519	2	1	1	1	1	1	1
CACTGCGTGAAGCGGCAGAG	27.8561	2	1	1	1	1	1	1
ATCTGCCGTGAAGAGCAGTG	27.9407	2	1	1	1	1	1	1
CACTGCTCTTCACGGCAGAT	27.9407	2	1	1	1	1	1	1
AGCTGACTTCCACGGCAGGG	28.1851	2	1	1	1	1	1	1
ACCTGCGCCGGTGGGCAGCA	28.5252	2	1	1	1	1	1	1
TTCTGGTACGCCTGGCAGAT	28.8898	2	1	1	1	1	1	1
CACTGCTGACTGGGTCAGAT	29.1605	2	1	1	1	1	1	1
CACTGCCGACTGGCTCAGGC	29.3633	2	1	1	1	1	1	1
ACCTGCCGCGACGCGCAGCG	29.444	2	1	1	1	1	1	1
ACCTGCCAGCGATGGCAGGT	29.7281	2	1	1	1	1	1	1
CCCTGCTGGTGCCGGCAGAC	29.8006	2	1	1	1	1	1	1
AGCTGGCGCTGGTGGCAGCT	29.8202	2	1	1	1	1	1	1
GGCTGGCACTGACAGCAGAC	30.3606	2	1	1	1	1	1	1
GGCTGCCCCGGCCTTCAGGG	30.3903	2	1	1	1	1	1	1
CTCTGCCACCACGCGCAGGG	32.5136	2	1	1	1	1	1	1
TTCTGACACCAGCGGCAGCC	33.5119	2	1	1	1	1	1	1
ATCTGCGATCCGTAGCAGAC	33.7784	2	1	1	1	1	1	1

## Sheet: S2
Classification thresholds derived from clustering results
	HIc1	HIc2
Mean Shift	13.2	14.8
K-means	17.9	19.5
Birch	19.8	21.3
Gaussian Mixture	15.7	17.3
Bayesian Gaussian Mixture	11.9	13.4
Agglomerative Clustering	20.2	21.7
Spectral Clustering	10.8	12.4

## Sheet: S3
Performance Comparison of Seven Clustering Methods in Classifying 24 Validated SOS Boxes in E. coli K12*
SOS box sequence	HI	Binding or not (experimental varified)	Mean Shift	K-means	Birch	Gaussian Mixture	Bayesian Gaussian Mixture	Agglomerative Clustering	Spectral Clustering
TACTGTATGTTTATACAGTA	1.49	Yes	Yes	Yes	Yes	Yes	Yes	Yes	Yes
TACTGTGTATATATACAGTA	1.57	Yes	Yes	Yes	Yes	Yes	Yes	Yes	Yes
TACTGTATATACATACAGCA	1.6	Yes	Yes	Yes	Yes	Yes	Yes	Yes	Yes
TACTGTATATAAAAACAGTA	2.77	Yes	Yes	Yes	Yes	Yes	Yes	Yes	Yes
TACTGTATAAATAAACAGTT	3.34	Yes	Yes	Yes	Yes	Yes	Yes	Yes	Yes
TACTGTATATAAAACCAGTT	4.17	Yes	Yes	Yes	Yes	Yes	Yes	Yes	Yes
TACTGTATGAGCATACAGTA	4.31	Yes	Yes	Yes	Yes	Yes	Yes	Yes	Yes
TACTGTACATCCATACAGTA	4.65	Yes	Yes	Yes	Yes	Yes	Yes	Yes	Yes
AACTGTTTTTTTATCCAGTA	6.1	Yes	Yes	Yes	Yes	Yes	Yes	Yes	Yes
TGCTGTATATACTCACAGCA	6.39	Yes	Yes	Yes	Yes	Yes	Yes	Yes	Yes
TACTGTATATTCATTCAGGT	6.98	Yes	Yes	Yes	Yes	Yes	Yes	Yes	Yes
AACTGTATATACACCCAGGG	8.31	Yes	Yes	Yes	Yes	Yes	Yes	Yes	Yes
TCCTGTTAATCCATACAGCA	8.61	Yes	Yes	Yes	Yes	Yes	Yes	Yes	Yes
ATCTGTATATATACCCAGCT	8.79	Yes	Yes	Yes	Yes	Yes	Yes	Yes	Yes
TATTGGCTGTTTATACAGTA	8.98	Yes	Yes	Yes	Yes	Yes	Yes	Yes	Yes
CGCTGGATATCTATCCAGCA	9.19	Yes	Yes	Yes	Yes	Yes	Yes	Yes	Yes
TACTGTACACAATAACAGTA	9.37	Yes	Yes	Yes	Yes	Yes	Yes	Yes	Yes
GACTGTATAAAACCACAGCC	12.1	Yes	Yes	Yes	Yes	Yes	uncertain	Yes	uncertain
ACCTGTAGGATCGTACAGGT	12.6	Yes	Yes	Yes	Yes	Yes	uncertain	Yes	No
TACTGTGCCATTTTTCAGTT	15.5	No	No	Yes	Yes	Yes	No	Yes	No
CTCTGGTTTATTGTGCAGTT	18.4	No	No	uncertain	Yes	No	No	Yes	No
GGCTGCGCTTATCGACAGTT	18.9	No	No	uncertain	Yes	No	No	Yes	No
ATCTGCTGGCAAGAACAGAC	24.7	No	No	No	No	No	No	No	No
GCCTGGCTTTCAGGGCAGCG	25.3	No	No	No	No	No	No	No	No
		Accuracy	1	0.88	0.88	0.96	0.92	0.88	0.92
*Misclassified boxes are bolded across different methods

## Sheet: S4
Experimentally validated induction-mode bacteriophages and hosts in this study
Prophage	Host accession (RefSeq)	Host taxonomy (Genus)	Phage genome size (bp)	Phage Taxonomy (family)*	HImin	Experimentally validated induction mode	PSOSP predicted induction mode
P22	GCF_000006945.2	Salmonella	41724	novel_family_8_of_novel_order_32_of_Caudoviricetes	14	SdP	SdP
Fels-1	GCF_000006945.2	Salmonella	42723	novel_family_10_of_novel_order_32_of_Caudoviricetes	6.38	SdP	SdP
Fels-2	GCF_000006945.2	Salmonella	33693	Peduoviridae	5.89	SdP	SdP
phiECO1	GCF_000017765.1	Escherichia	31478	Peduoviridae	5.67	SdP	SdP
ST-8624	GCF_000478215.1	Escherichia	62822	novel_family_9_of_novel_order_32_of_Caudoviricetes	11.28	SdP	SdP
VALGphi6	GCF_002119505.2	Vibrio	8530	Inoviridae	18.38	SiP	SiP
B3	GCF_030444595.1	Pseudomonas	38439	novel_family_3_of_novel_order_28_of_Caudoviricetes	19.63	SiP	SiP
vB_SspS_OS31	GCF_014164835.1	Serratia_J	42280	novel_family_9_of_novel_order_32_of_Caudoviricetes	5.33	SdP	SdP
vB_SspM_BZS1	GCF_014164835.1	Serratia_J	44995	novel_family_7_of_novel_order_32_of_Caudoviricetes	3.69	SdP	SdP
yong1	GCF_016456295.2	Hafnia	43329	novel_family_2_of_novel_order_32_of_Caudoviricetes	5.85	SdP	SdP
SW1	GCF_000014885.1	Shewanella	7731	Inoviridae	17.84	SiP	SiP
SP1	GCF_002005305.1	Shewanella	42609	novel_family_3_of_novel_order_20_of_Caudoviricetes	14.2	SiP	SiP
SP2	GCF_002005305.1	Shewanella	38815	novel_family_1_of_novel_order_28_of_Caudoviricetes	11.72	SdP	SdP
SP3	GCF_002005305.1	Shewanella	8141	Inoviridae	15.47	SiP	SiP
*Phage taxonomy was predicted by vConTACT3 with default parameters againts database v230 (https://bitbucket.org/MAVERICLab/vcontact3/src/master/)

## Sheet: S5
Information of genus retained in analysis										Information of genus filtered out in analysis
Genus	Full lineage	Total genomes	Absence of detectable prophages	Low-confidence att site prediction	No lexA genes	No classical SOS motifs	Prediction failed	Retained		Genus	Full lineage	Total genomes	Absence of detectable prophages	Low-confidence att site prediction	No lexA genes	No classical SOS motifs	Prediction failed	Retained
g__Escherichia	d__Bacteria;p__Pseudomonadota;c__Gammaproteobacteria;o__Enterobacterales;f__Enterobacteriaceae;g__Escherichia	4319	43	42	0	0	27	4207		g__Streptococcus	d__Bacteria;p__Bacillota;c__Bacilli;o__Lactobacillales;f__Streptococcaceae;g__Streptococcus	1516	353	315	848	0	0	0
g__Klebsiella	d__Bacteria;p__Pseudomonadota;c__Gammaproteobacteria;o__Enterobacterales;f__Enterobacteriaceae;g__Klebsiella	3091	138	43	0	0	56	2854		g__Bacillus	d__Bacteria;p__Bacillota;c__Bacilli;o__Bacillales;f__Bacillaceae;g__Bacillus	1311	256	5	1	1048	1	0
g__Salmonella	d__Bacteria;p__Pseudomonadota;c__Gammaproteobacteria;o__Enterobacterales;f__Enterobacteriaceae;g__Salmonella	1954	29	4	0	0	0	1921		g__Mycobacterium	d__Bacteria;p__Actinomycetota;c__Actinomycetia;o__Mycobacteriales;f__Mycobacteriaceae;g__Mycobacterium	1159	895	7	0	256	1	0
g__Pseudomonas	d__Bacteria;p__Pseudomonadota;c__Gammaproteobacteria;o__Pseudomonadales;f__Pseudomonadaceae;g__Pseudomonas	1039	49	5	0	0	42	943		g__Xanthomonas	d__Bacteria;p__Pseudomonadota;c__Gammaproteobacteria;o__Xanthomonadales;f__Xanthomonadaceae;g__Xanthomonas	633	220	86	0	327	0	0
g__Pseudomonas_E	d__Bacteria;p__Pseudomonadota;c__Gammaproteobacteria;o__Pseudomonadales;f__Pseudomonadaceae;g__Pseudomonas_E	1164	220	18	0	2	84	840		g__Bacillus_A	d__Bacteria;p__Bacillota;c__Bacilli;o__Bacillales;f__Bacillaceae_G;g__Bacillus_A	581	129	11	1	440	0	0
g__Enterobacter	d__Bacteria;p__Pseudomonadota;c__Gammaproteobacteria;o__Enterobacterales;f__Enterobacteriaceae;g__Enterobacter	678	37	8	0	0	5	628		g__Campylobacter_D	d__Bacteria;p__Campylobacterota;c__Campylobacteria;o__Campylobacterales;f__Campylobacteraceae;g__Campylobacter_D	576	300	2	274	0	0	0
g__Vibrio	d__Bacteria;p__Pseudomonadota;c__Gammaproteobacteria;o__Enterobacterales_A;f__Vibrionaceae;g__Vibrio	779	307	10	11	0	5	446		g__Listeria	d__Bacteria;p__Bacillota;c__Bacilli;o__Lactobacillales;f__Listeriaceae;g__Listeria	533	183	1	1	348	0	0
g__Burkholderia	d__Bacteria;p__Pseudomonadota;c__Gammaproteobacteria;o__Burkholderiales;f__Burkholderiaceae;g__Burkholderia	563	123	3	0	0	0	437		g__Corynebacterium	d__Bacteria;p__Actinomycetota;c__Actinomycetia;o__Mycobacteriales;f__Mycobacteriaceae;g__Corynebacterium	526	367	2	0	157	0	0
g__Citrobacter	d__Bacteria;p__Pseudomonadota;c__Gammaproteobacteria;o__Enterobacterales;f__Enterobacteriaceae;g__Citrobacter	378	19	4	0	0	1	354		g__Helicobacter	d__Bacteria;p__Campylobacterota;c__Campylobacteria;o__Campylobacterales;f__Helicobacteraceae;g__Helicobacter	430	366	23	41	0	0	0
g__Aeromonas	d__Bacteria;p__Pseudomonadota;c__Gammaproteobacteria;o__Enterobacterales_A;f__Aeromonadaceae;g__Aeromonas	376	103	8	0	11	1	253		g__Enterococcus_B	d__Bacteria;p__Bacillota;c__Bacilli;o__Lactobacillales;f__Enterococcaceae;g__Enterococcus_B	428	29	10	0	388	1	0
g__Serratia	d__Bacteria;p__Pseudomonadota;c__Gammaproteobacteria;o__Enterobacterales;f__Enterobacteriaceae;g__Serratia	217	27	0	0	0	0	190		g__Neisseria	d__Bacteria;p__Pseudomonadota;c__Gammaproteobacteria;o__Burkholderiales;f__Neisseriaceae;g__Neisseria	400	81	3	312	4	0	0
g__Proteus	d__Bacteria;p__Pseudomonadota;c__Gammaproteobacteria;o__Enterobacterales;f__Enterobacteriaceae;g__Proteus	190	2	1	0	0	2	185		g__Bifidobacterium	d__Bacteria;p__Actinomycetota;c__Actinomycetia;o__Actinomycetales;f__Bifidobacteriaceae;g__Bifidobacterium	336	164	2	0	170	0	0
g__Erwinia	d__Bacteria;p__Pseudomonadota;c__Gammaproteobacteria;o__Enterobacterales;f__Enterobacteriaceae;g__Erwinia	162	24	4	0	0	3	131		g__Lactiplantibacillus	d__Bacteria;p__Bacillota;c__Bacilli;o__Lactobacillales;f__Lactobacillaceae;g__Lactiplantibacillus	332	29	7	0	296	0	0
g__Yersinia	d__Bacteria;p__Pseudomonadota;c__Gammaproteobacteria;o__Enterobacterales;f__Enterobacteriaceae;g__Yersinia	235	6	68	0	0	32	129		g__Enterococcus	d__Bacteria;p__Bacillota;c__Bacilli;o__Lactobacillales;f__Enterococcaceae;g__Enterococcus	324	56	1	0	267	0	0
g__Pasteurella	d__Bacteria;p__Pseudomonadota;c__Gammaproteobacteria;o__Enterobacterales_A;f__Pasteurellaceae;g__Pasteurella	182	22	18	0	0	18	124		g__Wolbachia	d__Bacteria;p__Pseudomonadota;c__Alphaproteobacteria;o__Rickettsiales;f__Anaplasmataceae;g__Wolbachia	298	103	21	174	0	0	0
g__Edwardsiella	d__Bacteria;p__Pseudomonadota;c__Gammaproteobacteria;o__Enterobacterales;f__Enterobacteriaceae;g__Edwardsiella	144	13	2	0	0	16	113		g__Brucella	d__Bacteria;p__Pseudomonadota;c__Alphaproteobacteria;o__Rhizobiales;f__Rhizobiaceae;g__Brucella	292	5	0	0	287	0	0
g__Providencia	d__Bacteria;p__Pseudomonadota;c__Gammaproteobacteria;o__Enterobacterales;f__Enterobacteriaceae;g__Providencia	101	2	0	0	0	1	98		g__Lactobacillus	d__Bacteria;p__Bacillota;c__Bacilli;o__Lactobacillales;f__Lactobacillaceae;g__Lactobacillus	226	131	7	0	86	2	0
g__Pantoea	d__Bacteria;p__Pseudomonadota;c__Gammaproteobacteria;o__Enterobacterales;f__Enterobacteriaceae;g__Pantoea	116	18	1	0	0	1	96		g__Bradyrhizobium	d__Bacteria;p__Pseudomonadota;c__Alphaproteobacteria;o__Rhizobiales;f__Xanthobacteraceae;g__Bradyrhizobium	221	91	3	0	127	0	0
g__Pectobacterium	d__Bacteria;p__Pseudomonadota;c__Gammaproteobacteria;o__Enterobacterales;f__Enterobacteriaceae;g__Pectobacterium	110	22	4	0	0	7	77		g__Clostridioides	d__Bacteria;p__Bacillota_A;c__Clostridia;o__Peptostreptococcales;f__Peptostreptococcaceae;g__Clostridioides	220	62	1	0	157	0	0
g__Dickeya	d__Bacteria;p__Pseudomonadota;c__Gammaproteobacteria;o__Enterobacterales;f__Enterobacteriaceae;g__Dickeya	97	14	6	0	0	0	77		g__Chlamydia	d__Bacteria;p__Chlamydiota;c__Chlamydiia;o__Chlamydiales;f__Chlamydiaceae;g__Chlamydia	204	204	0	0	0	0	0
g__Morganella	d__Bacteria;p__Pseudomonadota;c__Gammaproteobacteria;o__Enterobacterales;f__Enterobacteriaceae;g__Morganella	73	1	1	0	0	5	66		g__Borreliella	d__Bacteria;p__Spirochaetota;c__Spirochaetia;o__Borreliales;f__Borreliaceae;g__Borreliella	193	193	0	0	0	0	0
g__Comamonas	d__Bacteria;p__Pseudomonadota;c__Gammaproteobacteria;o__Burkholderiales;f__Burkholderiaceae_B;g__Comamonas	68	3	0	0	1	3	61		g__Treponema	d__Bacteria;p__Spirochaetota;c__Spirochaetia;o__Treponematales;f__Treponemataceae;g__Treponema	183	169	0	12	2	0	0
g__Ralstonia	d__Bacteria;p__Pseudomonadota;c__Gammaproteobacteria;o__Burkholderiales;f__Burkholderiaceae;g__Ralstonia	95	29	7	0	0	3	56		g__Lactococcus	d__Bacteria;p__Bacillota;c__Bacilli;o__Lactobacillales;f__Streptococcaceae;g__Lactococcus	177	18	6	113	40	0	0
g__Cupriavidus	d__Bacteria;p__Pseudomonadota;c__Gammaproteobacteria;o__Burkholderiales;f__Burkholderiaceae;g__Cupriavidus	86	29	2	0	2	1	52		g__Rhodococcus	d__Bacteria;p__Actinomycetota;c__Actinomycetia;o__Mycobacteriales;f__Mycobacteriaceae;g__Rhodococcus	174	79	4	0	80	11	0
g__Shewanella	d__Bacteria;p__Pseudomonadota;c__Gammaproteobacteria;o__Enterobacterales_A;f__Shewanellaceae;g__Shewanella	140	89	2	0	0	2	47		g__Fusobacterium	d__Bacteria;p__Fusobacteriota;c__Fusobacteriia;o__Fusobacteriales;f__Fusobacteriaceae;g__Fusobacterium	171	62	8	95	6	0	0
g__Achromobacter	d__Bacteria;p__Pseudomonadota;c__Gammaproteobacteria;o__Burkholderiales;f__Burkholderiaceae_C;g__Achromobacter	64	15	1	0	1	1	46		g__Bacteroides	d__Bacteria;p__Bacteroidota;c__Bacteroidia;o__Bacteroidales;f__Bacteroidaceae;g__Bacteroides	155	12	13	88	42	0	0
g__Bordetella	d__Bacteria;p__Pseudomonadota;c__Gammaproteobacteria;o__Burkholderiales;f__Burkholderiaceae_C;g__Bordetella	853	794	16	0	0	0	43		g__Stenotrophomonas	d__Bacteria;p__Pseudomonadota;c__Gammaproteobacteria;o__Xanthomonadales;f__Xanthomonadaceae;g__Stenotrophomonas	155	35	3	1	116	0	0
g__Cronobacter	d__Bacteria;p__Pseudomonadota;c__Gammaproteobacteria;o__Enterobacterales;f__Enterobacteriaceae;g__Cronobacter	45	1	0	0	0	8	36		g__Legionella	d__Bacteria;p__Pseudomonadota;c__Gammaproteobacteria;o__Legionellales;f__Legionellaceae;g__Legionella	151	148	1	0	2	0	0
g__Serratia_J	d__Bacteria;p__Pseudomonadota;c__Gammaproteobacteria;o__Enterobacterales;f__Enterobacteriaceae;g__Serratia_J	37	1	0	0	0	0	36		g__Limosilactobacillus	d__Bacteria;p__Bacillota;c__Bacilli;o__Lactobacillales;f__Lactobacillaceae;g__Limosilactobacillus	143	35	8	0	97	3	0
g__Providencia_C	d__Bacteria;p__Pseudomonadota;c__Gammaproteobacteria;o__Enterobacterales;f__Enterobacteriaceae;g__Providencia_C	34	0	0	0	0	0	34		g__Rhizobium	d__Bacteria;p__Pseudomonadota;c__Alphaproteobacteria;o__Rhizobiales;f__Rhizobiaceae;g__Rhizobium	135	44	8	0	83	0	0
g__Pseudoalteromonas	d__Bacteria;p__Pseudomonadota;c__Gammaproteobacteria;o__Enterobacterales_A;f__Alteromonadaceae;g__Pseudoalteromonas	99	62	0	0	0	4	33		g__Microbacterium	d__Bacteria;p__Actinomycetota;c__Actinomycetia;o__Actinomycetales;f__Microbacteriaceae;g__Microbacterium	127	88	1	0	38	0	0
g__Halomonas	d__Bacteria;p__Pseudomonadota;c__Gammaproteobacteria;o__Pseudomonadales;f__Halomonadaceae;g__Halomonas	79	39	1	0	1	7	31		g__Sarcina	d__Bacteria;p__Bacillota_A;c__Clostridia;o__Clostridiales;f__Clostridiaceae;g__Sarcina	127	19	14	0	94	0	0
g__Actinobacillus	d__Bacteria;p__Pseudomonadota;c__Gammaproteobacteria;o__Enterobacterales_A;f__Pasteurellaceae;g__Actinobacillus	72	26	1	0	0	14	31		g__Rickettsia	d__Bacteria;p__Pseudomonadota;c__Alphaproteobacteria;o__Rickettsiales;f__Rickettsiaceae;g__Rickettsia	127	125	0	0	2	0	0
g__Stutzerimonas	d__Bacteria;p__Pseudomonadota;c__Gammaproteobacteria;o__Pseudomonadales;f__Pseudomonadaceae;g__Stutzerimonas	58	27	1	0	0	1	29		g__Mycoplasmoides	d__Bacteria;p__Bacillota;c__Bacilli;o__Mycoplasmatales;f__Mycoplasmoidaceae;g__Mycoplasmoides	124	124	0	0	0	0	0
g__Leclercia	d__Bacteria;p__Pseudomonadota;c__Gammaproteobacteria;o__Enterobacterales;f__Enterobacteriaceae;g__Leclercia	33	0	0	0	0	4	29		g__Buchnera	d__Bacteria;p__Pseudomonadota;c__Gammaproteobacteria;o__Enterobacterales;f__Enterobacteriaceae;g__Buchnera	123	123	0	0	0	0	0
g__Citrobacter_A	d__Bacteria;p__Pseudomonadota;c__Gammaproteobacteria;o__Enterobacterales;f__Enterobacteriaceae;g__Citrobacter_A	29	1	0	0	0	0	28		g__Leptospira	d__Bacteria;p__Spirochaetota;c__Leptospirae;o__Leptospirales;f__Leptospiraceae;g__Leptospira	121	46	9	0	66	0	0
g__Paraburkholderia	d__Bacteria;p__Pseudomonadota;c__Gammaproteobacteria;o__Burkholderiales;f__Burkholderiaceae;g__Paraburkholderia	58	28	2	0	0	1	27		g__Agrobacterium	d__Bacteria;p__Pseudomonadota;c__Alphaproteobacteria;o__Rhizobiales;f__Rhizobiaceae;g__Agrobacterium	118	17	1	0	100	0	0
g__Citrobacter_B	d__Bacteria;p__Pseudomonadota;c__Gammaproteobacteria;o__Enterobacterales;f__Enterobacteriaceae;g__Citrobacter_B	33	6	0	0	0	0	27		g__Francisella	d__Bacteria;p__Pseudomonadota;c__Gammaproteobacteria;o__Francisellales;f__Francisellaceae;g__Francisella	116	112	0	4	0	0	0
g__Kosakonia	d__Bacteria;p__Pseudomonadota;c__Gammaproteobacteria;o__Enterobacterales;f__Enterobacteriaceae;g__Kosakonia	31	1	3	0	0	0	27		g__Akkermansia	d__Bacteria;p__Verrucomicrobiota;c__Verrucomicrobiae;o__Verrucomicrobiales;f__Akkermansiaceae;g__Akkermansia	113	20	0	92	1	0	0
g__Alcaligenes	d__Bacteria;p__Pseudomonadota;c__Gammaproteobacteria;o__Burkholderiales;f__Burkholderiaceae_C;g__Alcaligenes	36	7	0	0	0	4	25		g__Mycoplasmopsis_A	d__Bacteria;p__Bacillota;c__Bacilli;o__Mycoplasmatales;f__Metamycoplasmataceae;g__Mycoplasmopsis_A	110	105	3	2	0	0	0
g__Photobacterium	d__Bacteria;p__Pseudomonadota;c__Gammaproteobacteria;o__Enterobacterales_A;f__Vibrionaceae;g__Photobacterium	56	31	1	0	0	0	24		g__Mycoplasmopsis	d__Bacteria;p__Bacillota;c__Bacilli;o__Mycoplasmatales;f__Metamycoplasmataceae;g__Mycoplasmopsis	109	98	2	9	0	0	0
g__Variovorax	d__Bacteria;p__Pseudomonadota;c__Gammaproteobacteria;o__Burkholderiales;f__Burkholderiaceae_B;g__Variovorax	35	10	1	0	0	2	22		g__Pediococcus	d__Bacteria;p__Bacillota;c__Bacilli;o__Lactobacillales;f__Lactobacillaceae;g__Pediococcus	96	12	6	0	78	0	0
g__Pandoraea	d__Bacteria;p__Pseudomonadota;c__Gammaproteobacteria;o__Burkholderiales;f__Burkholderiaceae;g__Pandoraea	30	10	1	0	0	0	19		g__Mycoplasma	d__Bacteria;p__Bacillota;c__Bacilli;o__Mycoplasmatales;f__Mycoplasmataceae;g__Mycoplasma	92	87	5	0	0	0	0
g__Kluyvera	d__Bacteria;p__Pseudomonadota;c__Gammaproteobacteria;o__Enterobacterales;f__Enterobacteriaceae;g__Kluyvera	20	1	0	0	0	1	18		g__Borrelia	d__Bacteria;p__Spirochaetota;c__Spirochaetia;o__Borreliales;f__Borreliaceae;g__Borrelia	92	91	1	0	0	0	0
g__Acidovorax_A	d__Bacteria;p__Pseudomonadota;c__Gammaproteobacteria;o__Burkholderiales;f__Burkholderiaceae_B;g__Acidovorax_A	35	17	0	0	0	1	17		g__Blattabacterium	d__Bacteria;p__Bacteroidota;c__Bacteroidia;o__Flavobacteriales;f__Blattabacteriaceae;g__Blattabacterium	91	91	0	0	0	0	0
g__Marinobacter	d__Bacteria;p__Pseudomonadota;c__Gammaproteobacteria;o__Pseudomonadales;f__Oleiphilaceae;g__Marinobacter	39	23	1	0	0	0	15		g__Xylella	d__Bacteria;p__Pseudomonadota;c__Gammaproteobacteria;o__Xanthomonadales;f__Xanthomonadaceae;g__Xylella	91	13	0	0	78	0	0
g__Hafnia	d__Bacteria;p__Pseudomonadota;c__Gammaproteobacteria;o__Enterobacterales;f__Enterobacteriaceae;g__Hafnia	20	3	0	0	0	2	15		g__Mesomycoplasma	d__Bacteria;p__Bacillota;c__Bacilli;o__Mycoplasmatales;f__Metamycoplasmataceae;g__Mesomycoplasma	90	88	2	0	0	0	0
g__Avibacterium	d__Bacteria;p__Pseudomonadota;c__Gammaproteobacteria;o__Enterobacterales_A;f__Pasteurellaceae;g__Avibacterium	19	2	0	0	0	3	14		g__Micromonospora	d__Bacteria;p__Actinomycetota;c__Actinomycetia;o__Mycobacteriales;f__Micromonosporaceae;g__Micromonospora	87	55	4	0	26	2	0
g__Janthinobacterium	d__Bacteria;p__Pseudomonadota;c__Gammaproteobacteria;o__Burkholderiales;f__Burkholderiaceae;g__Janthinobacterium	17	3	0	0	0	0	14		g__Prevotella	d__Bacteria;p__Bacteroidota;c__Bacteroidia;o__Bacteroidales;f__Bacteroidaceae;g__Prevotella	87	56	8	16	7	0	0
g__Alteromonas	d__Bacteria;p__Pseudomonadota;c__Gammaproteobacteria;o__Enterobacterales_A;f__Alteromonadaceae;g__Alteromonas	57	43	0	0	0	1	13		g__Chlamydophila	d__Bacteria;p__Chlamydiota;c__Chlamydiia;o__Chlamydiales;f__Chlamydiaceae;g__Chlamydophila	84	84	0	0	0	0	0
g__Pseudomonas_F	d__Bacteria;p__Pseudomonadota;c__Gammaproteobacteria;o__Pseudomonadales;f__Pseudomonadaceae;g__Pseudomonas_F	26	6	0	0	0	7	13		g__Priestia	d__Bacteria;p__Bacillota;c__Bacilli;o__Bacillales;f__Bacillaceae_H;g__Priestia	83	52	3	0	28	0	0
g__Xenorhabdus	d__Bacteria;p__Pseudomonadota;c__Gammaproteobacteria;o__Enterobacterales;f__Enterobacteriaceae;g__Xenorhabdus	17	0	0	0	0	4	13		g__Chryseobacterium	d__Bacteria;p__Bacteroidota;c__Bacteroidia;o__Flavobacteriales;f__Weeksellaceae;g__Chryseobacterium	83	54	3	25	1	0	0
g__Serratia_A	d__Bacteria;p__Pseudomonadota;c__Gammaproteobacteria;o__Enterobacterales;f__Enterobacteriaceae;g__Serratia_A	13	0	1	0	0	0	12		g__Leuconostoc	d__Bacteria;p__Bacillota;c__Bacilli;o__Lactobacillales;f__Lactobacillaceae;g__Leuconostoc	79	18	5	0	56	0	0
g__Lelliottia	d__Bacteria;p__Pseudomonadota;c__Gammaproteobacteria;o__Enterobacterales;f__Enterobacteriaceae;g__Lelliottia	12	0	0	0	0	0	12		g__Elizabethkingia	d__Bacteria;p__Bacteroidota;c__Bacteroidia;o__Flavobacteriales;f__Weeksellaceae;g__Elizabethkingia	79	27	4	48	0	0	0
g__Azotobacter	d__Bacteria;p__Pseudomonadota;c__Gammaproteobacteria;o__Pseudomonadales;f__Pseudomonadaceae;g__Azotobacter	12	0	0	0	0	0	12		g__Xanthomonas_A	d__Bacteria;p__Pseudomonadota;c__Gammaproteobacteria;o__Xanthomonadales;f__Xanthomonadaceae;g__Xanthomonas_A	79	36	0	0	43	0	0
g__Arsenophonus	d__Bacteria;p__Pseudomonadota;c__Gammaproteobacteria;o__Enterobacterales;f__Enterobacteriaceae;g__Arsenophonus	11	1	0	0	0	0	10		g__Piscirickettsia	d__Bacteria;p__Pseudomonadota;c__Gammaproteobacteria;o__Piscirickettsiales;f__Piscirickettsiaceae;g__Piscirickettsia	78	66	1	11	0	0	0
g__Mannheimia	d__Bacteria;p__Pseudomonadota;c__Gammaproteobacteria;o__Enterobacterales_A;f__Pasteurellaceae;g__Mannheimia	197	5	0	0	0	183	9		g__Latilactobacillus	d__Bacteria;p__Bacillota;c__Bacilli;o__Lactobacillales;f__Lactobacillaceae;g__Latilactobacillus	76	23	6	0	47	0	0
g__Microbulbifer	d__Bacteria;p__Pseudomonadota;c__Gammaproteobacteria;o__Pseudomonadales;f__Cellvibrionaceae;g__Microbulbifer	23	13	0	0	0	1	9		g__Bartonella	d__Bacteria;p__Pseudomonadota;c__Alphaproteobacteria;o__Rhizobiales;f__Rhizobiaceae;g__Bartonella	75	21	2	7	45	0	0
g__Marinomonas	d__Bacteria;p__Pseudomonadota;c__Gammaproteobacteria;o__Pseudomonadales;f__Marinomonadaceae;g__Marinomonas	19	10	0	0	0	0	9		g__Mesorhizobium	d__Bacteria;p__Pseudomonadota;c__Alphaproteobacteria;o__Rhizobiales;f__Rhizobiaceae;g__Mesorhizobium	75	31	8	0	36	0	0
g__Pseudomonas_B	d__Bacteria;p__Pseudomonadota;c__Gammaproteobacteria;o__Pseudomonadales;f__Pseudomonadaceae;g__Pseudomonas_B	11	2	0	0	0	0	9		g__Sinorhizobium	d__Bacteria;p__Pseudomonadota;c__Alphaproteobacteria;o__Rhizobiales;f__Rhizobiaceae;g__Sinorhizobium	73	11	0	0	62	0	0
g__Phytobacter	d__Bacteria;p__Pseudomonadota;c__Gammaproteobacteria;o__Enterobacterales;f__Enterobacteriaceae;g__Phytobacter	9	0	0	0	0	0	9		g__Moraxella	d__Bacteria;p__Pseudomonadota;c__Gammaproteobacteria;o__Pseudomonadales;f__Moraxellaceae;g__Moraxella	73	18	0	53	2	0	0
g__Castellaniella	d__Bacteria;p__Pseudomonadota;c__Gammaproteobacteria;o__Burkholderiales;f__Burkholderiaceae_C;g__Castellaniella	24	15	0	0	0	1	8		g__Mammaliicoccus	d__Bacteria;p__Bacillota;c__Bacilli;o__Staphylococcales;f__Staphylococcaceae;g__Mammaliicoccus	71	25	0	0	46	0	0
g__Serratia_B	d__Bacteria;p__Pseudomonadota;c__Gammaproteobacteria;o__Enterobacterales;f__Enterobacteriaceae;g__Serratia_B	11	3	0	0	0	0	8		g__Clostridium_F	d__Bacteria;p__Bacillota_A;c__Clostridia;o__Clostridiales;f__Clostridiaceae;g__Clostridium_F	70	5	2	0	63	0	0
g__Moellerella	d__Bacteria;p__Pseudomonadota;c__Gammaproteobacteria;o__Enterobacterales;f__Enterobacteriaceae;g__Moellerella	9	0	0	0	0	1	8		g__Lysinibacillus	d__Bacteria;p__Bacillota;c__Bacilli;o__Bacillales;f__Planococcaceae;g__Lysinibacillus	68	5	0	0	61	2	0
g__Rahnella	d__Bacteria;p__Pseudomonadota;c__Gammaproteobacteria;o__Enterobacterales;f__Enterobacteriaceae;g__Rahnella	8	0	0	0	0	0	8		g__Clostridium	d__Bacteria;p__Bacillota_A;c__Clostridia;o__Clostridiales;f__Clostridiaceae;g__Clostridium	67	14	0	0	53	0	0
g__Acidovorax	d__Bacteria;p__Pseudomonadota;c__Gammaproteobacteria;o__Burkholderiales;f__Burkholderiaceae_B;g__Acidovorax	16	9	0	0	0	0	7		g__Ligilactobacillus	d__Bacteria;p__Bacillota;c__Bacilli;o__Lactobacillales;f__Lactobacillaceae;g__Ligilactobacillus	64	6	6	0	52	0	0
g__Photorhabdus	d__Bacteria;p__Pseudomonadota;c__Gammaproteobacteria;o__Enterobacterales;f__Enterobacteriaceae;g__Photorhabdus	7	0	0	0	0	0	7		g__Cutibacterium	d__Bacteria;p__Actinomycetota;c__Actinomycetia;o__Propionibacteriales;f__Propionibacteriaceae;g__Cutibacterium	62	43	13	5	1	0	0
g__Aggregatibacter	d__Bacteria;p__Pseudomonadota;c__Gammaproteobacteria;o__Enterobacterales_A;f__Pasteurellaceae;g__Aggregatibacter	33	16	0	0	0	11	6		g__Sulcia	d__Bacteria;p__Bacteroidota;c__Bacteroidia;o__Flavobacteriales;f__Blattabacteriaceae;g__Sulcia	62	62	0	0	0	0	0
g__Herbaspirillum	d__Bacteria;p__Pseudomonadota;c__Gammaproteobacteria;o__Burkholderiales;f__Burkholderiaceae;g__Herbaspirillum	17	8	1	0	0	2	6		g__Nocardia	d__Bacteria;p__Actinomycetota;c__Actinomycetia;o__Mycobacteriales;f__Mycobacteriaceae;g__Nocardia	61	44	1	0	16	0	0
g__Caballeronia	d__Bacteria;p__Pseudomonadota;c__Gammaproteobacteria;o__Burkholderiales;f__Burkholderiaceae;g__Caballeronia	16	9	1	0	0	0	6		g__Phaeobacter	d__Bacteria;p__Pseudomonadota;c__Alphaproteobacteria;o__Rhodobacterales;f__Rhodobacteraceae;g__Phaeobacter	59	10	0	0	49	0	0
g__Mycetohabitans	d__Bacteria;p__Pseudomonadota;c__Gammaproteobacteria;o__Burkholderiales;f__Burkholderiaceae;g__Mycetohabitans	13	6	1	0	0	0	6		g__Gordonia	d__Bacteria;p__Actinomycetota;c__Actinomycetia;o__Mycobacteriales;f__Mycobacteriaceae;g__Gordonia	56	25	4	0	27	0	0
g__Gallibacterium	d__Bacteria;p__Pseudomonadota;c__Gammaproteobacteria;o__Enterobacterales_A;f__Pasteurellaceae;g__Gallibacterium	8	1	0	0	0	1	6		g__Sphingomonas	d__Bacteria;p__Pseudomonadota;c__Alphaproteobacteria;o__Sphingomonadales;f__Sphingomonadaceae;g__Sphingomonas	55	28	2	0	25	0	0
g__Mixta	d__Bacteria;p__Pseudomonadota;c__Gammaproteobacteria;o__Enterobacterales;f__Enterobacteriaceae;g__Mixta	6	0	0	0	0	0	6		g__Metamycoplasma	d__Bacteria;p__Bacillota;c__Bacilli;o__Mycoplasmatales;f__Metamycoplasmataceae;g__Metamycoplasma	54	52	1	1	0	0	0
g__Telluria	d__Bacteria;p__Pseudomonadota;c__Gammaproteobacteria;o__Burkholderiales;f__Burkholderiaceae;g__Telluria	18	13	0	0	0	0	5		g__Paracoccus	d__Bacteria;p__Pseudomonadota;c__Alphaproteobacteria;o__Rhodobacterales;f__Rhodobacteraceae;g__Paracoccus	53	13	0	0	40	0	0
g__Azonexus	d__Bacteria;p__Pseudomonadota;c__Gammaproteobacteria;o__Burkholderiales;f__Rhodocyclaceae;g__Azonexus	13	7	1	0	0	0	5		g__Curtobacterium	d__Bacteria;p__Actinomycetota;c__Actinomycetia;o__Actinomycetales;f__Microbacteriaceae;g__Curtobacterium	52	33	0	0	19	0	0
g__Cobetia	d__Bacteria;p__Pseudomonadota;c__Gammaproteobacteria;o__Pseudomonadales;f__Halomonadaceae;g__Cobetia	10	4	0	0	0	1	5		g__Nocardioides	d__Bacteria;p__Actinomycetota;c__Actinomycetia;o__Propionibacteriales;f__Nocardioidaceae;g__Nocardioides	52	43	0	0	9	0	0
g__Gilliamella	d__Bacteria;p__Pseudomonadota;c__Gammaproteobacteria;o__Enterobacterales;f__Enterobacteriaceae;g__Gilliamella	10	3	0	0	0	2	5		g__Ruminococcus_B	d__Bacteria;p__Bacillota_A;c__Clostridia;o__Lachnospirales;f__Lachnospiraceae;g__Ruminococcus_B	52	8	10	0	34	0	0
g__Cedecea	d__Bacteria;p__Pseudomonadota;c__Gammaproteobacteria;o__Enterobacterales;f__Enterobacteriaceae;g__Cedecea	8	1	0	0	0	2	5		g__Coxiella	d__Bacteria;p__Pseudomonadota;c__Gammaproteobacteria;o__Coxiellales;f__Coxiellaceae;g__Coxiella	52	52	0	0	0	0	0
g__Diaphorobacter	d__Bacteria;p__Pseudomonadota;c__Gammaproteobacteria;o__Burkholderiales;f__Burkholderiaceae_B;g__Diaphorobacter	7	2	0	0	0	0	5		g__Weissella	d__Bacteria;p__Bacillota;c__Bacilli;o__Lactobacillales;f__Lactobacillaceae;g__Weissella	50	9	0	6	35	0	0
g__Atlantibacter	d__Bacteria;p__Pseudomonadota;c__Gammaproteobacteria;o__Enterobacterales;f__Enterobacteriaceae;g__Atlantibacter	7	2	0	0	0	0	5		g__Riemerella	d__Bacteria;p__Bacteroidota;c__Bacteroidia;o__Flavobacteriales;f__Weeksellaceae;g__Riemerella	49	15	0	34	0	0	0
g__Enterovibrio	d__Bacteria;p__Pseudomonadota;c__Gammaproteobacteria;o__Enterobacterales_A;f__Vibrionaceae;g__Enterovibrio	7	2	0	0	0	0	5		g__Campylobacter	d__Bacteria;p__Campylobacterota;c__Campylobacteria;o__Campylobacterales;f__Campylobacteraceae;g__Campylobacter	47	21	2	22	2	0	0
g__Polynucleobacter	d__Bacteria;p__Pseudomonadota;c__Gammaproteobacteria;o__Burkholderiales;f__Burkholderiaceae;g__Polynucleobacter	80	74	1	0	0	1	4		g__Brevundimonas	d__Bacteria;p__Pseudomonadota;c__Alphaproteobacteria;o__Caulobacterales;f__Caulobacteraceae;g__Brevundimonas	46	15	8	1	21	1	0
g__Methylomonas	d__Bacteria;p__Pseudomonadota;c__Gammaproteobacteria;o__Methylococcales;f__Methylomonadaceae;g__Methylomonas	17	7	0	0	4	2	4		g__Sphingobium	d__Bacteria;p__Pseudomonadota;c__Alphaproteobacteria;o__Sphingomonadales;f__Sphingomonadaceae;g__Sphingobium	46	12	4	0	30	0	0
g__Halopseudomonas	d__Bacteria;p__Pseudomonadota;c__Gammaproteobacteria;o__Pseudomonadales;f__Pseudomonadaceae;g__Halopseudomonas	15	9	1	0	0	1	4		g__Amycolatopsis	d__Bacteria;p__Actinomycetota;c__Actinomycetia;o__Mycobacteriales;f__Pseudonocardiaceae;g__Amycolatopsis	45	36	0	0	9	0	0
g__Plesiomonas	d__Bacteria;p__Pseudomonadota;c__Gammaproteobacteria;o__Enterobacterales;f__Enterobacteriaceae;g__Plesiomonas	8	4	0	0	0	0	4		g__Thermus	d__Bacteria;p__Deinococcota;c__Deinococci;o__Deinococcales;f__Thermaceae;g__Thermus	45	34	1	10	0	0	0
g__Aliivibrio	d__Bacteria;p__Pseudomonadota;c__Gammaproteobacteria;o__Enterobacterales_A;f__Vibrionaceae;g__Aliivibrio	7	3	0	0	0	0	4		g__Methylobacterium	d__Bacteria;p__Pseudomonadota;c__Alphaproteobacteria;o__Rhizobiales;f__Beijerinckiaceae;g__Methylobacterium	45	21	0	1	23	0	0
g__Rhodoferax	d__Bacteria;p__Pseudomonadota;c__Gammaproteobacteria;o__Burkholderiales;f__Burkholderiaceae_B;g__Rhodoferax	7	3	0	0	0	0	4		g__Arthrobacter	d__Bacteria;p__Actinomycetota;c__Actinomycetia;o__Actinomycetales;f__Micrococcaceae;g__Arthrobacter	44	33	0	0	11	0	0
g__Salinicola	d__Bacteria;p__Pseudomonadota;c__Gammaproteobacteria;o__Pseudomonadales;f__Halomonadaceae;g__Salinicola	6	1	1	0	0	0	4		g__Sphingobacterium	d__Bacteria;p__Bacteroidota;c__Bacteroidia;o__Sphingobacteriales;f__Sphingobacteriaceae;g__Sphingobacterium	44	26	1	17	0	0	0
g__Moritella	d__Bacteria;p__Pseudomonadota;c__Gammaproteobacteria;o__Enterobacterales_A;f__Moritellaceae;g__Moritella	6	2	0	0	0	0	4		g__Pseudosulfitobacter	d__Bacteria;p__Pseudomonadota;c__Alphaproteobacteria;o__Rhodobacterales;f__Rhodobacteraceae;g__Pseudosulfitobacter	44	2	1	0	41	0	0
g__Brenneria	d__Bacteria;p__Pseudomonadota;c__Gammaproteobacteria;o__Enterobacterales;f__Enterobacteriaceae;g__Brenneria	5	1	0	0	0	0	4		g__Taylorella	d__Bacteria;p__Pseudomonadota;c__Gammaproteobacteria;o__Burkholderiales;f__Burkholderiaceae_C;g__Taylorella	43	43	0	0	0	0	0
g__Hahella	d__Bacteria;p__Pseudomonadota;c__Gammaproteobacteria;o__Pseudomonadales;f__Oleiphilaceae;g__Hahella	4	0	0	0	0	0	4		g__Levilactobacillus	d__Bacteria;p__Bacillota;c__Bacilli;o__Lactobacillales;f__Lactobacillaceae;g__Levilactobacillus	42	7	3	0	32	0	0
g__UBA7405	d__Bacteria;p__Pseudomonadota;c__Gammaproteobacteria;o__Enterobacterales;f__Enterobacteriaceae;g__UBA7405	4	0	0	0	0	0	4		g__Parabacteroides	d__Bacteria;p__Bacteroidota;c__Bacteroidia;o__Bacteroidales;f__Tannerellaceae;g__Parabacteroides	41	11	7	22	1	0	0
g__Acinetobacter	d__Bacteria;p__Pseudomonadota;c__Gammaproteobacteria;o__Pseudomonadales;f__Moraxellaceae;g__Acinetobacter	1162	78	17	50	1011	3	3		g__Clavibacter	d__Bacteria;p__Actinomycetota;c__Actinomycetia;o__Actinomycetales;f__Microbacteriaceae;g__Clavibacter	40	36	0	0	4	0	0
g__Histophilus	d__Bacteria;p__Pseudomonadota;c__Gammaproteobacteria;o__Enterobacterales_A;f__Pasteurellaceae;g__Histophilus	31	0	0	0	0	28	3		g__Porphyromonas	d__Bacteria;p__Bacteroidota;c__Bacteroidia;o__Bacteroidales;f__Porphyromonadaceae;g__Porphyromonas	40	33	1	1	5	0	0
g__Glaesserella	d__Bacteria;p__Pseudomonadota;c__Gammaproteobacteria;o__Enterobacterales_A;f__Pasteurellaceae;g__Glaesserella	29	11	0	0	0	15	3		g__Geobacillus	d__Bacteria;p__Bacillota;c__Bacilli;o__Bacillales;f__Anoxybacillaceae;g__Geobacillus	39	18	0	0	21	0	0
g__Pseudoduganella	d__Bacteria;p__Pseudomonadota;c__Gammaproteobacteria;o__Burkholderiales;f__Burkholderiaceae;g__Pseudoduganella	16	13	0	0	0	0	3		g__Polaribacter	d__Bacteria;p__Bacteroidota;c__Bacteroidia;o__Flavobacteriales;f__Flavobacteriaceae;g__Polaribacter	39	36	1	0	2	0	0
g__Hydrogenophaga	d__Bacteria;p__Pseudomonadota;c__Gammaproteobacteria;o__Burkholderiales;f__Burkholderiaceae_B;g__Hydrogenophaga	15	12	0	0	0	0	3		g__Methylopumilus	d__Bacteria;p__Pseudomonadota;c__Gammaproteobacteria;o__Burkholderiales;f__Methylophilaceae;g__Methylopumilus	39	39	0	0	0	0	0
g__Oxalobacter	d__Bacteria;p__Pseudomonadota;c__Gammaproteobacteria;o__Burkholderiales;f__Burkholderiaceae;g__Oxalobacter	13	10	0	0	0	0	3		g__Deinococcus	d__Bacteria;p__Deinococcota;c__Deinococci;o__Deinococcales;f__Deinococcaceae;g__Deinococcus	38	34	0	1	3	0	0
g__Collimonas	d__Bacteria;p__Pseudomonadota;c__Gammaproteobacteria;o__Burkholderiales;f__Burkholderiaceae;g__Collimonas	7	4	0	0	0	0	3		g__Sulfitobacter	d__Bacteria;p__Pseudomonadota;c__Alphaproteobacteria;o__Rhodobacterales;f__Rhodobacteraceae;g__Sulfitobacter	38	17	3	0	18	0	0
g__Endozoicomonas	d__Bacteria;p__Pseudomonadota;c__Gammaproteobacteria;o__Pseudomonadales;f__Endozoicomonadaceae;g__Endozoicomonas	7	3	0	0	0	1	3		g__Macrococcus_B	d__Bacteria;p__Bacillota;c__Bacilli;o__Staphylococcales;f__Staphylococcaceae;g__Macrococcus_B	37	3	1	0	33	0	0
g__Teredinibacter	d__Bacteria;p__Pseudomonadota;c__Gammaproteobacteria;o__Pseudomonadales;f__Cellvibrionaceae;g__Teredinibacter	6	3	0	0	0	0	3		g__Campylobacter_A	d__Bacteria;p__Campylobacterota;c__Campylobacteria;o__Campylobacterales;f__Campylobacteraceae;g__Campylobacter_A	36	17	1	18	0	0	0
g__Buttiauxella	d__Bacteria;p__Pseudomonadota;c__Gammaproteobacteria;o__Enterobacterales;f__Enterobacteriaceae;g__Buttiauxella	5	0	1	0	0	1	3		g__Treponema_B	d__Bacteria;p__Spirochaetota;c__Spirochaetia;o__Treponematales;f__Treponemataceae;g__Treponema_B	36	17	0	18	1	0	0
g__Rouxiella	d__Bacteria;p__Pseudomonadota;c__Gammaproteobacteria;o__Enterobacterales;f__Enterobacteriaceae;g__Rouxiella	5	2	0	0	0	0	3		g__Trueperella	d__Bacteria;p__Actinomycetota;c__Actinomycetia;o__Actinomycetales;f__Actinomycetaceae;g__Trueperella	35	17	1	0	17	0	0
g__Alkalimarinus	d__Bacteria;p__Pseudomonadota;c__Gammaproteobacteria;o__Pseudomonadales;f__Oleiphilaceae;g__Alkalimarinus	5	2	0	0	0	0	3		g__Aliarcobacter	d__Bacteria;p__Campylobacterota;c__Campylobacteria;o__Campylobacterales;f__Arcobacteraceae;g__Aliarcobacter	35	29	1	5	0	0	0
g__Enterobacter_D	d__Bacteria;p__Pseudomonadota;c__Gammaproteobacteria;o__Enterobacterales;f__Enterobacteriaceae;g__Enterobacter_D	4	1	0	0	0	0	3		g__Actinomyces	d__Bacteria;p__Actinomycetota;c__Actinomycetia;o__Actinomycetales;f__Actinomycetaceae;g__Actinomyces	34	26	1	0	7	0	0
g__Pluralibacter	d__Bacteria;p__Pseudomonadota;c__Gammaproteobacteria;o__Enterobacterales;f__Enterobacteriaceae;g__Pluralibacter	3	0	0	0	0	0	3		g__Capnocytophaga	d__Bacteria;p__Bacteroidota;c__Bacteroidia;o__Flavobacteriales;f__Flavobacteriaceae;g__Capnocytophaga	34	23	0	11	0	0	0
g__Lonsdalea	d__Bacteria;p__Pseudomonadota;c__Gammaproteobacteria;o__Enterobacterales;f__Enterobacteriaceae;g__Lonsdalea	3	0	0	0	0	0	3		g__Mucilaginibacter	d__Bacteria;p__Bacteroidota;c__Bacteroidia;o__Sphingobacteriales;f__Sphingobacteriaceae;g__Mucilaginibacter	34	28	1	5	0	0	0
g__Oceanimonas	d__Bacteria;p__Pseudomonadota;c__Gammaproteobacteria;o__Enterobacterales_A;f__Aeromonadaceae;g__Oceanimonas	3	0	0	0	0	0	3		g__Ehrlichia	d__Bacteria;p__Pseudomonadota;c__Alphaproteobacteria;o__Rickettsiales;f__Anaplasmataceae;g__Ehrlichia	34	34	0	0	0	0	0
g__ATCC-39006	d__Bacteria;p__Pseudomonadota;c__Gammaproteobacteria;o__Enterobacterales;f__Enterobacteriaceae;g__ATCC-39006	3	0	0	0	0	0	3		g__Hymenobacter	d__Bacteria;p__Bacteroidota;c__Bacteroidia;o__Cytophagales;f__Hymenobacteraceae;g__Hymenobacter	33	25	0	2	6	0	0
g__Tatumella	d__Bacteria;p__Pseudomonadota;c__Gammaproteobacteria;o__Enterobacterales;f__Enterobacteriaceae;g__Tatumella	3	0	0	0	0	0	3		g__Acetobacter	d__Bacteria;p__Pseudomonadota;c__Alphaproteobacteria;o__Acetobacterales;f__Acetobacteraceae;g__Acetobacter	33	5	0	0	28	0	0
g__Haemophilus_D	d__Bacteria;p__Pseudomonadota;c__Gammaproteobacteria;o__Enterobacterales_A;f__Pasteurellaceae;g__Haemophilus_D	20	9	0	0	0	9	2		g__Paenarthrobacter	d__Bacteria;p__Actinomycetota;c__Actinomycetia;o__Actinomycetales;f__Micrococcaceae;g__Paenarthrobacter	32	16	0	0	16	0	0
g__Methylococcus	d__Bacteria;p__Pseudomonadota;c__Gammaproteobacteria;o__Methylococcales;f__Methylococcaceae;g__Methylococcus	11	8	1	0	0	0	2		g__Faecalibacterium	d__Bacteria;p__Bacillota_A;c__Clostridia;o__Oscillospirales;f__Ruminococcaceae;g__Faecalibacterium	32	8	2	0	22	0	0
g__Loigolactobacillus	d__Bacteria;p__Bacillota;c__Bacilli;o__Lactobacillales;f__Lactobacillaceae;g__Loigolactobacillus	10	3	0	0	4	1	2		g__Thermosynechococcus	d__Bacteria;p__Cyanobacteriota;c__Cyanobacteriia;o__Thermosynechococcales;f__Thermosynechococcaceae;g__Thermosynechococcus	32	32	0	0	0	0	0
g__Thiopseudomonas	d__Bacteria;p__Pseudomonadota;c__Gammaproteobacteria;o__Pseudomonadales;f__Pseudomonadaceae;g__Thiopseudomonas	10	8	0	0	0	0	2		g__Rathayibacter	d__Bacteria;p__Actinomycetota;c__Actinomycetia;o__Actinomycetales;f__Microbacteriaceae;g__Rathayibacter	31	28	1	0	2	0	0
g__Thauera	d__Bacteria;p__Pseudomonadota;c__Gammaproteobacteria;o__Burkholderiales;f__Rhodocyclaceae;g__Thauera	9	4	0	0	0	3	2		g__Spiroplasma	d__Bacteria;p__Bacillota;c__Bacilli;o__Mycoplasmatales;f__Mycoplasmataceae;g__Spiroplasma	31	20	1	10	0	0	0
g__Bordetella_C	d__Bacteria;p__Pseudomonadota;c__Gammaproteobacteria;o__Burkholderiales;f__Burkholderiaceae_C;g__Bordetella_C	8	6	0	0	0	0	2		g__Lysobacter	d__Bacteria;p__Pseudomonadota;c__Gammaproteobacteria;o__Xanthomonadales;f__Xanthomonadaceae;g__Lysobacter	31	20	0	0	11	0	0
g__Salinivibrio	d__Bacteria;p__Pseudomonadota;c__Gammaproteobacteria;o__Enterobacterales_A;f__Vibrionaceae;g__Salinivibrio	7	5	0	0	0	0	2		g__Brevibacterium	d__Bacteria;p__Actinomycetota;c__Actinomycetia;o__Actinomycetales;f__Brevibacteriaceae;g__Brevibacterium	30	23	0	0	7	0	0
g__Tolumonas	d__Bacteria;p__Pseudomonadota;c__Gammaproteobacteria;o__Enterobacterales_A;f__Aeromonadaceae;g__Tolumonas	6	4	0	0	0	0	2		g__Sphingopyxis	d__Bacteria;p__Pseudomonadota;c__Alphaproteobacteria;o__Sphingomonadales;f__Sphingomonadaceae;g__Sphingopyxis	30	13	4	0	13	0	0
g__Alicycliphilus	d__Bacteria;p__Pseudomonadota;c__Gammaproteobacteria;o__Burkholderiales;f__Burkholderiaceae_B;g__Alicycliphilus	6	4	0	0	0	0	2		g__Brevibacillus	d__Bacteria;p__Bacillota;c__Bacilli;o__Brevibacillales;f__Brevibacillaceae;g__Brevibacillus	29	13	1	0	15	0	0
g__Amphritea	d__Bacteria;p__Pseudomonadota;c__Gammaproteobacteria;o__Pseudomonadales;f__Nitrincolaceae;g__Amphritea	6	4	0	0	0	0	2		g__Bdellovibrio	d__Bacteria;p__Bdellovibrionota;c__Bdellovibrionia;o__Bdellovibrionales;f__Bdellovibrionaceae;g__Bdellovibrio	29	24	1	0	4	0	0
g__Serratia_I	d__Bacteria;p__Pseudomonadota;c__Gammaproteobacteria;o__Enterobacterales;f__Enterobacteriaceae;g__Serratia_I	5	2	0	0	0	1	2		g__GCF-002259525	d__Bacteria;p__Pseudomonadota;c__Alphaproteobacteria;o__Rickettsiales;f__Rickettsiaceae;g__GCF-002259525	29	20	3	6	0	0	0
g__Acidithiobacillus_A	d__Bacteria;p__Pseudomonadota;c__Gammaproteobacteria;o__Acidithiobacillales;f__Acidithiobacillaceae;g__Acidithiobacillus_A	5	2	1	0	0	0	2		g__Psychrobacter	d__Bacteria;p__Pseudomonadota;c__Gammaproteobacteria;o__Pseudomonadales;f__Moraxellaceae;g__Psychrobacter	29	17	1	7	4	0	0
g__Bibersteinia	d__Bacteria;p__Pseudomonadota;c__Gammaproteobacteria;o__Enterobacterales_A;f__Pasteurellaceae;g__Bibersteinia	5	1	0	0	0	2	2		g__Propionibacterium	d__Bacteria;p__Actinomycetota;c__Actinomycetia;o__Propionibacteriales;f__Propionibacteriaceae;g__Propionibacterium	28	23	0	0	5	0	0
g__Ottowia	d__Bacteria;p__Pseudomonadota;c__Gammaproteobacteria;o__Burkholderiales;f__Burkholderiaceae_B;g__Ottowia	4	2	0	0	0	0	2		g__Micrococcus	d__Bacteria;p__Actinomycetota;c__Actinomycetia;o__Actinomycetales;f__Micrococcaceae;g__Micrococcus	27	23	0	0	4	0	0
g__Duganella	d__Bacteria;p__Pseudomonadota;c__Gammaproteobacteria;o__Burkholderiales;f__Burkholderiaceae;g__Duganella	3	1	0	0	0	0	2		g__Weizmannia	d__Bacteria;p__Bacillota;c__Bacilli;o__Bacillales;f__Bacillaceae_C;g__Weizmannia	27	17	0	0	10	0	0
g__Schlegelella	d__Bacteria;p__Pseudomonadota;c__Gammaproteobacteria;o__Burkholderiales;f__Burkholderiaceae_B;g__Schlegelella	3	1	0	0	0	0	2		g__Enterococcus_D	d__Bacteria;p__Bacillota;c__Bacilli;o__Lactobacillales;f__Enterococcaceae;g__Enterococcus_D	27	2	0	0	25	0	0
g__Pseudescherichia	d__Bacteria;p__Pseudomonadota;c__Gammaproteobacteria;o__Enterobacterales;f__Enterobacteriaceae;g__Pseudescherichia	3	1	0	0	0	0	2		g__Dehalococcoides	d__Bacteria;p__Chloroflexota;c__Dehalococcoidia;o__Dehalococcoidales;f__Dehalococcoidaceae;g__Dehalococcoides	27	12	5	0	10	0	0
g__Sodalis	d__Bacteria;p__Pseudomonadota;c__Gammaproteobacteria;o__Enterobacterales;f__Enterobacteriaceae;g__Sodalis	2	0	0	0	0	0	2		g__Kitasatospora	d__Bacteria;p__Actinomycetota;c__Actinomycetia;o__Streptomycetales;f__Streptomycetaceae;g__Kitasatospora	26	16	0	0	10	0	0
g__Kerstersia	d__Bacteria;p__Pseudomonadota;c__Gammaproteobacteria;o__Burkholderiales;f__Burkholderiaceae_C;g__Kerstersia	2	0	0	0	0	0	2		g__Sporosarcina	d__Bacteria;p__Bacillota;c__Bacilli;o__Bacillales;f__Planococcaceae;g__Sporosarcina	26	18	0	0	8	0	0
g__Enterobacter_B	d__Bacteria;p__Pseudomonadota;c__Gammaproteobacteria;o__Enterobacterales;f__Enterobacteriaceae;g__Enterobacter_B	2	0	0	0	0	0	2		g__Phocaeicola	d__Bacteria;p__Bacteroidota;c__Bacteroidia;o__Bacteroidales;f__Bacteroidaceae;g__Phocaeicola	26	3	1	19	3	0	0
g__Rhodoferax_B	d__Bacteria;p__Pseudomonadota;c__Gammaproteobacteria;o__Burkholderiales;f__Burkholderiaceae_B;g__Rhodoferax_B	2	0	0	0	0	0	2		g__Snodgrassella	d__Bacteria;p__Pseudomonadota;c__Gammaproteobacteria;o__Burkholderiales;f__Neisseriaceae;g__Snodgrassella	26	5	0	0	21	0	0
g__Pragia	d__Bacteria;p__Pseudomonadota;c__Gammaproteobacteria;o__Enterobacterales;f__Enterobacteriaceae;g__Pragia	2	0	0	0	0	0	2		g__Blochmannia	d__Bacteria;p__Pseudomonadota;c__Gammaproteobacteria;o__Enterobacterales;f__Enterobacteriaceae;g__Blochmannia	26	26	0	0	0	0	0
g__Staphylococcus	d__Bacteria;p__Bacillota;c__Bacilli;o__Staphylococcales;f__Staphylococcaceae;g__Staphylococcus	2303	142	128	0	1993	39	1		g__GCA-012562765	d__Bacteria;p__Pseudomonadota;c__Gammaproteobacteria;o__Enterobacterales;f__Enterobacteriaceae;g__GCA-012562765	26	26	0	0	0	0	0
g__Streptomyces	d__Bacteria;p__Actinomycetota;c__Actinomycetia;o__Streptomycetales;f__Streptomycetaceae;g__Streptomyces	980	614	44	0	321	0	1		g__Myxococcus	d__Bacteria;p__Myxococcota;c__Myxococcia;o__Myxococcales;f__Myxococcaceae;g__Myxococcus	25	17	0	0	8	0	0
g__Flavobacterium	d__Bacteria;p__Bacteroidota;c__Bacteroidia;o__Flavobacteriales;f__Flavobacteriaceae;g__Flavobacterium	267	212	8	30	14	2	1		g__Azospirillum	d__Bacteria;p__Pseudomonadota;c__Alphaproteobacteria;o__Azospirillales;f__Azospirillaceae;g__Azospirillum	25	9	0	0	16	0	0
g__Paenibacillus	d__Bacteria;p__Bacillota;c__Bacilli;o__Paenibacillales;f__Paenibacillaceae;g__Paenibacillus	215	62	4	0	148	0	1		g__Erythrobacter	d__Bacteria;p__Pseudomonadota;c__Alphaproteobacteria;o__Sphingomonadales;f__Sphingomonadaceae;g__Erythrobacter	25	24	0	0	1	0	0
g__Lacticaseibacillus	d__Bacteria;p__Bacillota;c__Bacilli;o__Lactobacillales;f__Lactobacillaceae;g__Lacticaseibacillus	198	6	5	0	186	0	1		g__Erysipelothrix	d__Bacteria;p__Bacillota;c__Bacilli;o__Erysipelotrichales;f__Erysipelotrichaceae;g__Erysipelothrix	24	10	0	2	12	0	0
g__Haemophilus	d__Bacteria;p__Pseudomonadota;c__Gammaproteobacteria;o__Enterobacterales_A;f__Pasteurellaceae;g__Haemophilus	119	31	0	0	0	87	1		g__Aerococcus	d__Bacteria;p__Bacillota;c__Bacilli;o__Lactobacillales;f__Aerococcaceae;g__Aerococcus	24	10	7	0	7	0	0
g__Peribacillus	d__Bacteria;p__Bacillota;c__Bacilli;o__Bacillales;f__DSM-1321;g__Peribacillus	37	18	2	0	16	0	1		g__Dolosigranulum	d__Bacteria;p__Bacillota;c__Bacilli;o__Lactobacillales;f__Carnobacteriaceae;g__Dolosigranulum	24	14	5	0	5	0	0
g__Haemophilus_B	d__Bacteria;p__Pseudomonadota;c__Gammaproteobacteria;o__Enterobacterales_A;f__Pasteurellaceae;g__Haemophilus_B	28	6	0	0	0	21	1		g__Spiroplasma_A	d__Bacteria;p__Bacillota;c__Bacilli;o__Mycoplasmatales;f__Mycoplasmataceae;g__Spiroplasma_A	23	21	2	0	0	0	0
g__Devosia	d__Bacteria;p__Pseudomonadota;c__Alphaproteobacteria;o__Rhizobiales;f__Devosiaceae;g__Devosia	21	15	0	0	5	0	1		g__Spiroplasma_D	d__Bacteria;p__Bacillota;c__Bacilli;o__Mycoplasmatales;f__VBWQ01;g__Spiroplasma_D	23	22	0	1	0	0	0
g__Bacillus_H	d__Bacteria;p__Bacillota;c__Bacilli;o__Bacillales_H;f__Bacillaceae_D;g__Bacillus_H	19	8	0	0	10	0	1		g__Chitinophaga	d__Bacteria;p__Bacteroidota;c__Bacteroidia;o__Chitinophagales;f__Chitinophagaceae;g__Chitinophaga	23	19	0	3	1	0	0
g__Nostoc	d__Bacteria;p__Cyanobacteriota;c__Cyanobacteriia;o__Cyanobacteriales;f__Nostocaceae;g__Nostoc	13	9	1	0	2	0	1		g__Liberibacter	d__Bacteria;p__Pseudomonadota;c__Alphaproteobacteria;o__Rhizobiales_A;f__Rhizobiaceae_A;g__Liberibacter	23	18	0	1	4	0	0
g__Acidithiobacillus	d__Bacteria;p__Pseudomonadota;c__Gammaproteobacteria;o__Acidithiobacillales;f__Acidithiobacillaceae;g__Acidithiobacillus	13	12	0	0	0	0	1		g__Novosphingobium	d__Bacteria;p__Pseudomonadota;c__Alphaproteobacteria;o__Sphingomonadales;f__Sphingomonadaceae;g__Novosphingobium	23	7	0	0	16	0	0
g__Blautia	d__Bacteria;p__Bacillota_A;c__Clostridia;o__Lachnospirales;f__Lachnospiraceae;g__Blautia	13	3	0	0	9	0	1		g__Brachyspira	d__Bacteria;p__Spirochaetota;c__Brachyspirae;o__Brachyspirales;f__Brachyspiraceae;g__Brachyspira	23	8	1	0	14	0	0
g__Sphaerochaeta	d__Bacteria;p__Spirochaetota;c__Spirochaetia;o__Sphaerochaetales;f__Sphaerochaetaceae;g__Sphaerochaeta	13	8	1	0	2	1	1		g__Cellulomonas	d__Bacteria;p__Actinomycetota;c__Actinomycetia;o__Actinomycetales;f__Cellulomonadaceae;g__Cellulomonas	22	20	0	0	2	0	0
g__Cellvibrio	d__Bacteria;p__Pseudomonadota;c__Gammaproteobacteria;o__Pseudomonadales;f__Cellvibrionaceae;g__Cellvibrio	9	8	0	0	0	0	1		g__Rothia	d__Bacteria;p__Actinomycetota;c__Actinomycetia;o__Actinomycetales;f__Micrococcaceae;g__Rothia	22	17	0	0	5	0	0
g__Aromatoleum	d__Bacteria;p__Pseudomonadota;c__Gammaproteobacteria;o__Burkholderiales;f__Rhodocyclaceae;g__Aromatoleum	7	6	0	0	0	0	1		g__Lentilactobacillus	d__Bacteria;p__Bacillota;c__Bacilli;o__Lactobacillales;f__Lactobacillaceae;g__Lentilactobacillus	22	7	1	0	14	0	0
g__Gluconobacter	d__Bacteria;p__Pseudomonadota;c__Alphaproteobacteria;o__Acetobacterales;f__Acetobacteraceae;g__Gluconobacter	6	1	0	0	4	0	1		g__Draconibacterium	d__Bacteria;p__Bacteroidota;c__Bacteroidia;o__Bacteroidales;f__Prolixibacteraceae;g__Draconibacterium	22	13	2	7	0	0	0
g__Agathobacter	d__Bacteria;p__Bacillota_A;c__Clostridia;o__Lachnospirales;f__Lachnospiraceae;g__Agathobacter	6	3	0	0	2	0	1		g__Tenacibaculum	d__Bacteria;p__Bacteroidota;c__Bacteroidia;o__Flavobacteriales;f__Flavobacteriaceae;g__Tenacibaculum	22	17	0	0	5	0	0
g__Rhodoferax_C	d__Bacteria;p__Pseudomonadota;c__Gammaproteobacteria;o__Burkholderiales;f__Burkholderiaceae_B;g__Rhodoferax_C	6	5	0	0	0	0	1		g__Chromobacterium	d__Bacteria;p__Pseudomonadota;c__Gammaproteobacteria;o__Burkholderiales;f__Chromobacteriaceae;g__Chromobacterium	22	4	1	0	17	0	0
g__Agarivorans	d__Bacteria;p__Pseudomonadota;c__Gammaproteobacteria;o__Enterobacterales_A;f__Celerinatantimonadaceae;g__Agarivorans	6	5	0	0	0	0	1		g__Glutamicibacter	d__Bacteria;p__Actinomycetota;c__Actinomycetia;o__Actinomycetales;f__Micrococcaceae;g__Glutamicibacter	21	7	0	0	14	0	0
g__Cognaticolwellia	d__Bacteria;p__Pseudomonadota;c__Gammaproteobacteria;o__Enterobacterales_A;f__Alteromonadaceae;g__Cognaticolwellia	5	4	0	0	0	0	1		g__Phytoplasma	d__Bacteria;p__Bacillota;c__Bacilli;o__Acholeplasmatales;f__Acholeplasmataceae;g__Phytoplasma	21	17	4	0	0	0	0
g__Undibacterium	d__Bacteria;p__Pseudomonadota;c__Gammaproteobacteria;o__Burkholderiales;f__Burkholderiaceae;g__Undibacterium	5	4	0	0	0	0	1		g__Cytobacillus	d__Bacteria;p__Bacillota;c__Bacilli;o__Bacillales;f__DSM-18226;g__Cytobacillus	21	6	1	0	14	0	0
g__Caproicibacterium	d__Bacteria;p__Bacillota_A;c__Clostridia;o__Oscillospirales;f__Acutalibacteraceae;g__Caproicibacterium	5	3	1	0	0	0	1		g__Planococcus	d__Bacteria;p__Bacillota;c__Bacilli;o__Bacillales;f__Planococcaceae;g__Planococcus	21	15	0	0	6	0	0
g__Azospira	d__Bacteria;p__Pseudomonadota;c__Gammaproteobacteria;o__Burkholderiales;f__Rhodocyclaceae;g__Azospira	4	3	0	0	0	0	1		g__Mesoplasma	d__Bacteria;p__Bacillota;c__Bacilli;o__Mycoplasmatales;f__Mycoplasmataceae;g__Mesoplasma	21	20	1	0	0	0	0
g__Thiobacillus	d__Bacteria;p__Pseudomonadota;c__Gammaproteobacteria;o__Burkholderiales;f__Thiobacillaceae;g__Thiobacillus	3	2	0	0	0	0	1		g__Pedobacter	d__Bacteria;p__Bacteroidota;c__Bacteroidia;o__Sphingobacteriales;f__Sphingobacteriaceae;g__Pedobacter	21	16	2	3	0	0	0
g__Oligella	d__Bacteria;p__Pseudomonadota;c__Gammaproteobacteria;o__Burkholderiales;f__Burkholderiaceae_C;g__Oligella	3	2	0	0	0	0	1		g__Cohaesibacter	d__Bacteria;p__Pseudomonadota;c__Alphaproteobacteria;o__Rhizobiales;f__Cohaesibacteraceae;g__Cohaesibacter	21	7	0	0	14	0	0
g__Fukatsuia	d__Bacteria;p__Pseudomonadota;c__Gammaproteobacteria;o__Enterobacterales;f__Enterobacteriaceae;g__Fukatsuia	3	1	0	0	0	1	1		g__Roseibium	d__Bacteria;p__Pseudomonadota;c__Alphaproteobacteria;o__Rhizobiales;f__Stappiaceae;g__Roseibium	21	12	0	0	9	0	0
g__Pigmentiphaga	d__Bacteria;p__Pseudomonadota;c__Gammaproteobacteria;o__Burkholderiales;f__Burkholderiaceae_C;g__Pigmentiphaga	3	2	0	0	0	0	1		g__Kocuria	d__Bacteria;p__Actinomycetota;c__Actinomycetia;o__Actinomycetales;f__Micrococcaceae;g__Kocuria	20	19	0	0	1	0	0
g__Kushneria	d__Bacteria;p__Pseudomonadota;c__Gammaproteobacteria;o__Pseudomonadales;f__Halomonadaceae;g__Kushneria	3	2	0	0	0	0	1		g__Arachnia	d__Bacteria;p__Actinomycetota;c__Actinomycetia;o__Propionibacteriales;f__Propionibacteriaceae;g__Arachnia	20	17	0	0	3	0	0
g__Pseudidiomarina	d__Bacteria;p__Pseudomonadota;c__Gammaproteobacteria;o__Enterobacterales_A;f__Alteromonadaceae;g__Pseudidiomarina	3	2	0	0	0	0	1		g__Enterococcus_E	d__Bacteria;p__Bacillota;c__Bacilli;o__Lactobacillales;f__Enterococcaceae;g__Enterococcus_E	20	4	1	0	15	0	0
g__Marinobacterium	d__Bacteria;p__Pseudomonadota;c__Gammaproteobacteria;o__Pseudomonadales;f__Nitrincolaceae;g__Marinobacterium	3	2	0	0	0	0	1		g__Campylobacter_B	d__Bacteria;p__Campylobacterota;c__Campylobacteria;o__Campylobacterales;f__Campylobacteraceae;g__Campylobacter_B	20	15	0	5	0	0	0
g__Advenella	d__Bacteria;p__Pseudomonadota;c__Gammaproteobacteria;o__Burkholderiales;f__Burkholderiaceae_C;g__Advenella	3	2	0	0	0	0	1		g__Pseudodesulfovibrio	d__Bacteria;p__Desulfobacterota;c__Desulfovibrionia;o__Desulfovibrionales;f__Desulfovibrionaceae;g__Pseudodesulfovibrio	20	14	1	0	5	0	0
g__Thalassolituus	d__Bacteria;p__Pseudomonadota;c__Gammaproteobacteria;o__Pseudomonadales;f__DSM-6294;g__Thalassolituus	3	2	0	0	0	0	1		g__Caulobacter	d__Bacteria;p__Pseudomonadota;c__Alphaproteobacteria;o__Caulobacterales;f__Caulobacteraceae;g__Caulobacter	20	14	2	0	4	0	0
g__Thiorhodovibrio	d__Bacteria;p__Pseudomonadota;c__Gammaproteobacteria;o__Chromatiales;f__Chromatiaceae;g__Thiorhodovibrio	3	2	0	0	0	0	1		g__Allorhizobium	d__Bacteria;p__Pseudomonadota;c__Alphaproteobacteria;o__Rhizobiales;f__Rhizobiaceae;g__Allorhizobium	20	7	0	0	13	0	0
g__Pseudomonas_K	d__Bacteria;p__Pseudomonadota;c__Gammaproteobacteria;o__Pseudomonadales;f__Pseudomonadaceae;g__Pseudomonas_K	3	2	0	0	0	0	1		g__Qipengyuania	d__Bacteria;p__Pseudomonadota;c__Alphaproteobacteria;o__Sphingomonadales;f__Sphingomonadaceae;g__Qipengyuania	20	15	1	0	4	0	0
g__Leminorella	d__Bacteria;p__Pseudomonadota;c__Gammaproteobacteria;o__Enterobacterales;f__Enterobacteriaceae;g__Leminorella	3	2	0	0	0	0	1		g__Sphingomicrobium	d__Bacteria;p__Pseudomonadota;c__Alphaproteobacteria;o__Sphingomonadales;f__Sphingomonadaceae;g__Sphingomicrobium	20	19	0	0	1	0	0
g__Herminiimonas	d__Bacteria;p__Pseudomonadota;c__Gammaproteobacteria;o__Burkholderiales;f__Burkholderiaceae;g__Herminiimonas	2	1	0	0	0	0	1		g__Companilactobacillus	d__Bacteria;p__Bacillota;c__Bacilli;o__Lactobacillales;f__Lactobacillaceae;g__Companilactobacillus	19	4	0	0	15	0	0
g__Methylibium	d__Bacteria;p__Pseudomonadota;c__Gammaproteobacteria;o__Burkholderiales;f__Burkholderiaceae_B;g__Methylibium	2	1	0	0	0	0	1		g__Synechococcus_C	d__Bacteria;p__Cyanobacteriota;c__Cyanobacteriia;o__PCC-6307;f__Cyanobiaceae;g__Synechococcus_C	19	18	0	0	1	0	0
g__Chromohalobacter	d__Bacteria;p__Pseudomonadota;c__Gammaproteobacteria;o__Pseudomonadales;f__Halomonadaceae;g__Chromohalobacter	2	1	0	0	0	0	1		g__Clostridium_AD	d__Bacteria;p__Bacillota_A;c__Clostridia;o__Clostridiales;f__Clostridiaceae;g__Clostridium_AD	18	8	2	0	8	0	0
g__Limnobaculum	d__Bacteria;p__Pseudomonadota;c__Gammaproteobacteria;o__Enterobacterales;f__Enterobacteriaceae;g__Limnobaculum	2	0	1	0	0	0	1		g__Microcystis	d__Bacteria;p__Cyanobacteriota;c__Cyanobacteriia;o__Cyanobacteriales;f__Microcystaceae;g__Microcystis	18	16	0	0	2	0	0
g__Rheinheimera	d__Bacteria;p__Pseudomonadota;c__Gammaproteobacteria;o__Enterobacterales_A;f__Alteromonadaceae;g__Rheinheimera	2	1	0	0	0	0	1		g__Parasynechococcus	d__Bacteria;p__Cyanobacteriota;c__Cyanobacteriia;o__PCC-6307;f__Cyanobiaceae;g__Parasynechococcus	18	13	2	0	3	0	0
g__Chimaeribacter	d__Bacteria;p__Pseudomonadota;c__Gammaproteobacteria;o__Enterobacterales;f__Enterobacteriaceae;g__Chimaeribacter	2	1	0	0	0	0	1		g__Leptotrichia	d__Bacteria;p__Fusobacteriota;c__Fusobacteriia;o__Fusobacteriales;f__Leptotrichiaceae;g__Leptotrichia	18	5	2	11	0	0	0
g__Marinobacter_A	d__Bacteria;p__Pseudomonadota;c__Gammaproteobacteria;o__Pseudomonadales;f__Oleiphilaceae;g__Marinobacter_A	2	1	0	0	0	0	1		g__Komagataeibacter	d__Bacteria;p__Pseudomonadota;c__Alphaproteobacteria;o__Acetobacterales;f__Acetobacteraceae;g__Komagataeibacter	18	8	1	0	9	0	0
g__Thiohalobacter	d__Bacteria;p__Pseudomonadota;c__Gammaproteobacteria;o__Thiohalobacterales;f__Thiohalobacteraceae;g__Thiohalobacter	2	1	0	0	0	0	1		g__Ochrobactrum	d__Bacteria;p__Pseudomonadota;c__Alphaproteobacteria;o__Rhizobiales;f__Rhizobiaceae;g__Ochrobactrum	18	1	1	0	16	0	0
g__Ideonella	d__Bacteria;p__Pseudomonadota;c__Gammaproteobacteria;o__Burkholderiales;f__Burkholderiaceae_B;g__Ideonella	2	1	0	0	0	0	1		g__Cereibacter_A	d__Bacteria;p__Pseudomonadota;c__Alphaproteobacteria;o__Rhodobacterales;f__Rhodobacteraceae;g__Cereibacter_A	18	1	0	0	17	0	0
g__Siccibacter	d__Bacteria;p__Pseudomonadota;c__Gammaproteobacteria;o__Enterobacterales;f__Enterobacteriaceae;g__Siccibacter	2	1	0	0	0	0	1		g__Leisingera	d__Bacteria;p__Pseudomonadota;c__Alphaproteobacteria;o__Rhodobacterales;f__Rhodobacteraceae;g__Leisingera	18	11	1	0	6	0	0
g__Roseateles	d__Bacteria;p__Pseudomonadota;c__Gammaproteobacteria;o__Burkholderiales;f__Burkholderiaceae_B;g__Roseateles	2	1	0	0	0	0	1		g__Arthrobacter_B	d__Bacteria;p__Actinomycetota;c__Actinomycetia;o__Actinomycetales;f__Micrococcaceae;g__Arthrobacter_B	17	13	0	0	4	0	0
g__Thalassotalea_C	d__Bacteria;p__Pseudomonadota;c__Gammaproteobacteria;o__Enterobacterales_A;f__Alteromonadaceae;g__Thalassotalea_C	2	1	0	0	0	0	1		g__Neobacillus	d__Bacteria;p__Bacillota;c__Bacilli;o__Bacillales;f__DSM-18226;g__Neobacillus	17	11	0	0	6	0	0
g__Robbsia	d__Bacteria;p__Pseudomonadota;c__Gammaproteobacteria;o__Burkholderiales;f__Burkholderiaceae;g__Robbsia	2	1	0	0	0	0	1		g__Alistipes	d__Bacteria;p__Bacteroidota;c__Bacteroidia;o__Bacteroidales;f__Rikenellaceae;g__Alistipes	17	3	3	5	6	0	0
g__Mitsuaria	d__Bacteria;p__Pseudomonadota;c__Gammaproteobacteria;o__Burkholderiales;f__Burkholderiaceae_B;g__Mitsuaria	2	1	0	0	0	0	1		g__Sulfurimonas	d__Bacteria;p__Campylobacterota;c__Campylobacteria;o__Campylobacterales;f__Sulfurimonadaceae;g__Sulfurimonas	17	16	0	1	0	0	0
g__Anaeromusa	d__Bacteria;p__Bacillota_C;c__Negativicutes;o__Anaeromusales;f__Anaeromusaceae;g__Anaeromusa	2	0	0	0	1	0	1		g__Rhodopseudomonas	d__Bacteria;p__Pseudomonadota;c__Alphaproteobacteria;o__Rhizobiales;f__Xanthobacteraceae;g__Rhodopseudomonas	17	12	0	0	5	0	0
g__Actinobacillus_A	d__Bacteria;p__Pseudomonadota;c__Gammaproteobacteria;o__Enterobacterales_A;f__Pasteurellaceae;g__Actinobacillus_A	1	0	0	0	0	0	1		g__Zymomonas	d__Bacteria;p__Pseudomonadota;c__Alphaproteobacteria;o__Sphingomonadales;f__Sphingomonadaceae;g__Zymomonas	17	17	0	0	0	0	0
g__Scandinavium	d__Bacteria;p__Pseudomonadota;c__Gammaproteobacteria;o__Enterobacterales;f__Enterobacteriaceae;g__Scandinavium	1	0	0	0	0	0	1		g__Tistrella	d__Bacteria;p__Pseudomonadota;c__Alphaproteobacteria;o__Tistrellales;f__Tistrellaceae;g__Tistrella	17	12	0	0	5	0	0
g__Jejubacter	d__Bacteria;p__Pseudomonadota;c__Gammaproteobacteria;o__Enterobacterales;f__Enterobacteriaceae;g__Jejubacter	1	0	0	0	0	0	1		g__Clostridium_B	d__Bacteria;p__Bacillota_A;c__Clostridia;o__Clostridiales;f__Clostridiaceae;g__Clostridium_B	16	0	2	0	14	0	0
g__Saccharibacillus	d__Bacteria;p__Bacillota;c__Bacilli;o__Paenibacillales;f__Paenibacillaceae;g__Saccharibacillus	1	0	0	0	0	0	1		g__Clostridium_G	d__Bacteria;p__Bacillota_A;c__Clostridia;o__Clostridiales;f__Clostridiaceae;g__Clostridium_G	16	3	0	0	13	0	0
g__Spartinivicinus	d__Bacteria;p__Pseudomonadota;c__Gammaproteobacteria;o__Pseudomonadales;f__Zooshikellaceae;g__Spartinivicinus	1	0	0	0	0	0	1		g__Clostridium_AP	d__Bacteria;p__Bacillota_A;c__Clostridia;o__Lachnospirales;f__Lachnospiraceae;g__Clostridium_AP	16	2	0	0	14	0	0
g__Yokenella	d__Bacteria;p__Pseudomonadota;c__Gammaproteobacteria;o__Enterobacterales;f__Enterobacteriaceae;g__Yokenella	1	0	0	0	0	0	1		g__Kaistella	d__Bacteria;p__Bacteroidota;c__Bacteroidia;o__Flavobacteriales;f__Weeksellaceae;g__Kaistella	16	14	1	1	0	0	0
g__RHBSTW-00994	d__Bacteria;p__Pseudomonadota;c__Gammaproteobacteria;o__Enterobacterales;f__Enterobacteriaceae;g__RHBSTW-00994	1	0	0	0	0	0	1		g__Synechococcus	d__Bacteria;p__Cyanobacteriota;c__Cyanobacteriia;o__Synechococcales;f__Synechococcaceae;g__Synechococcus	16	8	0	0	8	0	0
g__Ewingella	d__Bacteria;p__Pseudomonadota;c__Gammaproteobacteria;o__Enterobacterales;f__Enterobacteriaceae;g__Ewingella	1	0	0	0	0	0	1		g__Gimesia	d__Bacteria;p__Planctomycetota;c__Planctomycetia;o__Planctomycetales;f__Planctomycetaceae;g__Gimesia	16	9	1	0	6	0	0
g__Acerihabitans	d__Bacteria;p__Pseudomonadota;c__Gammaproteobacteria;o__Enterobacterales;f__Enterobacteriaceae;g__Acerihabitans	1	0	0	0	0	0	1		g__Anaplasma	d__Bacteria;p__Pseudomonadota;c__Alphaproteobacteria;o__Rickettsiales;f__Anaplasmataceae;g__Anaplasma	16	16	0	0	0	0	0
g__Symbiopectobacterium	d__Bacteria;p__Pseudomonadota;c__Gammaproteobacteria;o__Enterobacterales;f__Enterobacteriaceae;g__Symbiopectobacterium	1	0	0	0	0	0	1		g__Leifsonia	d__Bacteria;p__Actinomycetota;c__Actinomycetia;o__Actinomycetales;f__Microbacteriaceae;g__Leifsonia	15	6	0	0	9	0	0
g__Providencia_B	d__Bacteria;p__Pseudomonadota;c__Gammaproteobacteria;o__Enterobacterales;f__Enterobacteriaceae;g__Providencia_B	1	0	0	0	0	0	1		g__Actinoplanes	d__Bacteria;p__Actinomycetota;c__Actinomycetia;o__Mycobacteriales;f__Micromonosporaceae;g__Actinoplanes	15	12	0	0	3	0	0
g__Superficieibacter	d__Bacteria;p__Pseudomonadota;c__Gammaproteobacteria;o__Enterobacterales;f__Enterobacteriaceae;g__Superficieibacter	1	0	0	0	0	0	1		g__Ureaplasma	d__Bacteria;p__Bacillota;c__Bacilli;o__Mycoplasmatales;f__Mycoplasmoidaceae;g__Ureaplasma	15	12	0	3	0	0	0
g__Rugamonas	d__Bacteria;p__Pseudomonadota;c__Gammaproteobacteria;o__Burkholderiales;f__Burkholderiaceae;g__Rugamonas	1	0	0	0	0	0	1		g__Caldicellulosiruptor	d__Bacteria;p__Bacillota_A;c__Thermoanaerobacteria;o__Caldicellulosiruptorales;f__Caldicellulosiruptoraceae;g__Caldicellulosiruptor	15	13	0	0	1	1	0
g__Trabulsiella	d__Bacteria;p__Pseudomonadota;c__Gammaproteobacteria;o__Enterobacterales;f__Enterobacteriaceae;g__Trabulsiella	1	0	0	0	0	0	1		g__Veillonella	d__Bacteria;p__Bacillota_C;c__Negativicutes;o__Veillonellales;f__Veillonellaceae;g__Veillonella	15	9	0	0	6	0	0
g__Franconibacter	d__Bacteria;p__Pseudomonadota;c__Gammaproteobacteria;o__Enterobacterales;f__Enterobacteriaceae;g__Franconibacter	1	0	0	0	0	0	1		g__Helicobacter_C	d__Bacteria;p__Campylobacterota;c__Campylobacteria;o__Campylobacterales;f__Helicobacteraceae;g__Helicobacter_C	15	13	1	1	0	0	0
g__Mangrovibacter	d__Bacteria;p__Pseudomonadota;c__Gammaproteobacteria;o__Enterobacterales;f__Enterobacteriaceae;g__Mangrovibacter	1	0	0	0	0	0	1		g__Synechocystis	d__Bacteria;p__Cyanobacteriota;c__Cyanobacteriia;o__Cyanobacteriales;f__Microcystaceae_B;g__Synechocystis	15	15	0	0	0	0	0
g__Agaribacterium	d__Bacteria;p__Pseudomonadota;c__Gammaproteobacteria;o__Pseudomonadales;f__Cellvibrionaceae;g__Agaribacterium	1	0	0	0	0	0	1		g__Roseovarius	d__Bacteria;p__Pseudomonadota;c__Alphaproteobacteria;o__Rhodobacterales;f__Rhodobacteraceae;g__Roseovarius	15	9	0	0	6	0	0
g__Serratia_F	d__Bacteria;p__Pseudomonadota;c__Gammaproteobacteria;o__Enterobacterales;f__Enterobacteriaceae;g__Serratia_F	1	0	0	0	0	0	1		g__Orientia	d__Bacteria;p__Pseudomonadota;c__Alphaproteobacteria;o__Rickettsiales;f__Rickettsiaceae;g__Orientia	15	14	0	1	0	0	0
g__Sulfuritalea	d__Bacteria;p__Pseudomonadota;c__Gammaproteobacteria;o__Burkholderiales;f__Rhodocyclaceae;g__Sulfuritalea	1	0	0	0	0	0	1		g__Rhodanobacter	d__Bacteria;p__Pseudomonadota;c__Gammaproteobacteria;o__Xanthomonadales;f__Rhodanobacteraceae;g__Rhodanobacter	15	10	0	0	5	0	0
g__Pseudohongiella	d__Bacteria;p__Pseudomonadota;c__Gammaproteobacteria;o__Pseudomonadales;f__Pseudohongiellaceae;g__Pseudohongiella	1	0	0	0	0	0	1		g__Pauljensenia	d__Bacteria;p__Actinomycetota;c__Actinomycetia;o__Actinomycetales;f__Actinomycetaceae;g__Pauljensenia	14	11	0	0	3	0	0
g__Gibbsiella	d__Bacteria;p__Pseudomonadota;c__Gammaproteobacteria;o__Enterobacterales;f__Enterobacteriaceae;g__Gibbsiella	1	0	0	0	0	0	1		g__Agromyces	d__Bacteria;p__Actinomycetota;c__Actinomycetia;o__Actinomycetales;f__Microbacteriaceae;g__Agromyces	14	11	0	0	3	0	0
g__Zobellella	d__Bacteria;p__Pseudomonadota;c__Gammaproteobacteria;o__Enterobacterales_A;f__Aeromonadaceae;g__Zobellella	1	0	0	0	0	0	1		g__Anaerostipes	d__Bacteria;p__Bacillota_A;c__Clostridia;o__Lachnospirales;f__Lachnospiraceae;g__Anaerostipes	14	1	0	0	13	0	0
										g__Paraclostridium	d__Bacteria;p__Bacillota_A;c__Clostridia;o__Peptostreptococcales;f__Peptostreptococcaceae;g__Paraclostridium	14	3	3	0	8	0	0
										g__Moorella	d__Bacteria;p__Bacillota_B;c__Moorellia;o__Moorellales;f__Moorellaceae;g__Moorella	14	13	0	0	1	0	0
										g__Spirosoma	d__Bacteria;p__Bacteroidota;c__Bacteroidia;o__Cytophagales;f__Spirosomaceae;g__Spirosoma	14	10	0	2	2	0	0
										g__Sulfurospirillum	d__Bacteria;p__Campylobacterota;c__Campylobacteria;o__Campylobacterales;f__Sulfurospirillaceae;g__Sulfurospirillum	14	12	0	2	0	0	0
										g__Roseomonas	d__Bacteria;p__Pseudomonadota;c__Alphaproteobacteria;o__Acetobacterales;f__Acetobacteraceae;g__Roseomonas	14	10	0	0	4	0	0
										g__Shinella	d__Bacteria;p__Pseudomonadota;c__Alphaproteobacteria;o__Rhizobiales;f__Rhizobiaceae;g__Shinella	14	6	0	0	8	0	0
										g__Portiera	d__Bacteria;p__Pseudomonadota;c__Gammaproteobacteria;o__Evansiales;f__Evansiaceae;g__Portiera	14	14	0	0	0	0	0
										g__Moraxella_A	d__Bacteria;p__Pseudomonadota;c__Gammaproteobacteria;o__Pseudomonadales;f__Moraxellaceae;g__Moraxella_A	14	11	0	3	0	0	0
										g__Pseudoxanthomonas_A	d__Bacteria;p__Pseudomonadota;c__Gammaproteobacteria;o__Xanthomonadales;f__Xanthomonadaceae;g__Pseudoxanthomonas_A	14	11	0	0	3	0	0
										g__Brachybacterium	d__Bacteria;p__Actinomycetota;c__Actinomycetia;o__Actinomycetales;f__Dermabacteraceae;g__Brachybacterium	13	7	0	0	6	0	0
										g__Leucobacter	d__Bacteria;p__Actinomycetota;c__Actinomycetia;o__Actinomycetales;f__Microbacteriaceae;g__Leucobacter	13	8	0	0	5	0	0
										g__Planktophila	d__Bacteria;p__Actinomycetota;c__Actinomycetia;o__Nanopelagicales;f__Nanopelagicaceae;g__Planktophila	13	13	0	0	0	0	0
										g__Rossellomorea	d__Bacteria;p__Bacillota;c__Bacilli;o__Bacillales;f__Bacillaceae_B;g__Rossellomorea	13	9	0	0	4	0	0
										g__Exiguobacterium_A	d__Bacteria;p__Bacillota;c__Bacilli;o__Exiguobacterales;f__Exiguobacteraceae;g__Exiguobacterium_A	13	11	0	0	2	0	0
										g__Cellulophaga	d__Bacteria;p__Bacteroidota;c__Bacteroidia;o__Flavobacteriales;f__Flavobacteriaceae;g__Cellulophaga	13	12	1	0	0	0	0
										g__Helicobacter_E	d__Bacteria;p__Campylobacterota;c__Campylobacteria;o__Campylobacterales;f__Helicobacteraceae;g__Helicobacter_E	13	10	1	2	0	0	0
										g__Bosea	d__Bacteria;p__Pseudomonadota;c__Alphaproteobacteria;o__Rhizobiales;f__Beijerinckiaceae;g__Bosea	13	6	2	0	5	0	0
										g__Methylocystis	d__Bacteria;p__Pseudomonadota;c__Alphaproteobacteria;o__Rhizobiales;f__Beijerinckiaceae;g__Methylocystis	13	11	2	0	0	0	0
										g__Ensifer	d__Bacteria;p__Pseudomonadota;c__Alphaproteobacteria;o__Rhizobiales;f__Rhizobiaceae;g__Ensifer	13	2	0	0	11	0	0
										g__Thermotoga	d__Bacteria;p__Thermotogota;c__Thermotogae;o__Thermotogales;f__Thermotogaceae;g__Thermotoga	13	13	0	0	0	0	0
										g__Pseudonocardia	d__Bacteria;p__Actinomycetota;c__Actinomycetia;o__Mycobacteriales;f__Pseudonocardiaceae;g__Pseudonocardia	12	5	0	0	7	0	0
										g__Aeromicrobium	d__Bacteria;p__Actinomycetota;c__Actinomycetia;o__Propionibacteriales;f__Nocardioidaceae;g__Aeromicrobium	12	12	0	0	0	0	0
										g__Acidipropionibacterium	d__Bacteria;p__Actinomycetota;c__Actinomycetia;o__Propionibacteriales;f__Propionibacteriaceae;g__Acidipropionibacterium	12	6	0	5	1	0	0
										g__Parageobacillus	d__Bacteria;p__Bacillota;c__Bacilli;o__Bacillales;f__Anoxybacillaceae;g__Parageobacillus	12	11	1	0	0	0	0
										g__Fructilactobacillus	d__Bacteria;p__Bacillota;c__Bacilli;o__Lactobacillales;f__Lactobacillaceae;g__Fructilactobacillus	12	11	0	0	1	0	0
										g__Oenococcus	d__Bacteria;p__Bacillota;c__Bacilli;o__Lactobacillales;f__Lactobacillaceae;g__Oenococcus	12	7	0	0	5	0	0
										g__Vagococcus	d__Bacteria;p__Bacillota;c__Bacilli;o__Lactobacillales;f__Vagococcaceae;g__Vagococcus	12	6	0	0	6	0	0
										g__Vagococcus_A	d__Bacteria;p__Bacillota;c__Bacilli;o__Lactobacillales;f__Vagococcaceae;g__Vagococcus_A	12	12	0	0	0	0	0
										g__Paenibacillus_A	d__Bacteria;p__Bacillota;c__Bacilli;o__Paenibacillales;f__Paenibacillaceae;g__Paenibacillus_A	12	9	0	0	3	0	0
										g__Helicobacter_D	d__Bacteria;p__Campylobacterota;c__Campylobacteria;o__Campylobacterales;f__Helicobacteraceae;g__Helicobacter_D	12	9	0	3	0	0	0
										g__Planktothrix	d__Bacteria;p__Cyanobacteriota;c__Cyanobacteriia;o__Cyanobacteriales;f__Microcoleaceae;g__Planktothrix	12	12	0	0	0	0	0
										g__Nitrosomonas	d__Bacteria;p__Pseudomonadota;c__Gammaproteobacteria;o__Burkholderiales;f__Nitrosomonadaceae;g__Nitrosomonas	12	5	1	0	6	0	0
										g__Janibacter	d__Bacteria;p__Actinomycetota;c__Actinomycetia;o__Actinomycetales;f__Dermatophilaceae;g__Janibacter	11	9	0	0	2	0	0
										g__Nocardiopsis	d__Bacteria;p__Actinomycetota;c__Actinomycetia;o__Streptosporangiales;f__Streptosporangiaceae;g__Nocardiopsis	11	8	0	0	3	0	0
										g__Eggerthella	d__Bacteria;p__Actinomycetota;c__Coriobacteriia;o__Coriobacteriales;f__Eggerthellaceae;g__Eggerthella	11	6	0	0	5	0	0
										g__Oceanobacillus	d__Bacteria;p__Bacillota;c__Bacilli;o__Bacillales_D;f__Amphibacillaceae;g__Oceanobacillus	11	6	1	0	4	0	0
										g__Virgibacillus	d__Bacteria;p__Bacillota;c__Bacilli;o__Bacillales_D;f__Amphibacillaceae;g__Virgibacillus	11	2	0	0	9	0	0
										g__Lactococcus_A	d__Bacteria;p__Bacillota;c__Bacilli;o__Lactobacillales;f__Streptococcaceae;g__Lactococcus_A	11	3	0	8	0	0	0
										g__Paenibacillus_H	d__Bacteria;p__Bacillota;c__Bacilli;o__Paenibacillales;f__NBRC-103111;g__Paenibacillus_H	11	1	1	0	9	0	0
										g__Parvimonas	d__Bacteria;p__Bacillota_A;c__Clostridia;o__Tissierellales;f__Peptoniphilaceae;g__Parvimonas	11	9	0	2	0	0	0
										g__Muricauda	d__Bacteria;p__Bacteroidota;c__Bacteroidia;o__Flavobacteriales;f__Flavobacteriaceae;g__Muricauda	11	11	0	0	0	0	0
										g__Nonlabens	d__Bacteria;p__Bacteroidota;c__Bacteroidia;o__Flavobacteriales;f__Flavobacteriaceae;g__Nonlabens	11	11	0	0	0	0	0
										g__Winogradskyella	d__Bacteria;p__Bacteroidota;c__Bacteroidia;o__Flavobacteriales;f__Flavobacteriaceae;g__Winogradskyella	11	9	1	1	0	0	0
										g__Prochlorococcus_A	d__Bacteria;p__Cyanobacteriota;c__Cyanobacteriia;o__PCC-6307;f__Cyanobiaceae;g__Prochlorococcus_A	11	10	1	0	0	0	0
										g__Desulfobacter	d__Bacteria;p__Desulfobacterota;c__Desulfobacteria;o__Desulfobacterales;f__Desulfobacteraceae;g__Desulfobacter	11	7	0	0	3	1	0
										g__Desulfovibrio	d__Bacteria;p__Desulfobacterota;c__Desulfovibrionia;o__Desulfovibrionales;f__Desulfovibrionaceae;g__Desulfovibrio	11	5	0	2	4	0	0
										g__Geobacter	d__Bacteria;p__Desulfobacterota_F;c__Desulfuromonadia;o__Geobacterales;f__Geobacteraceae;g__Geobacter	11	9	0	0	2	0	0
										g__Fusobacterium_A	d__Bacteria;p__Fusobacteriota;c__Fusobacteriia;o__Fusobacteriales;f__Fusobacteriaceae;g__Fusobacterium_A	11	1	0	10	0	0	0
										g__Nanosynbacter	d__Bacteria;p__Patescibacteria;c__Saccharimonadia;o__Saccharimonadales;f__Nanosynbacteraceae;g__Nanosynbacter	11	11	0	0	0	0	0
										g__Tardiphaga	d__Bacteria;p__Pseudomonadota;c__Alphaproteobacteria;o__Rhizobiales;f__Xanthobacteraceae;g__Tardiphaga	11	3	1	0	7	0	0
										g__Alcanivorax	d__Bacteria;p__Pseudomonadota;c__Gammaproteobacteria;o__Pseudomonadales;f__Alcanivoracaceae;g__Alcanivorax	11	11	0	0	0	0	0
										g__Thiomicrorhabdus	d__Bacteria;p__Pseudomonadota;c__Gammaproteobacteria;o__Thiomicrospirales;f__Thiomicrospiraceae;g__Thiomicrorhabdus	11	9	0	0	2	0	0
										g__Treponema_D	d__Bacteria;p__Spirochaetota;c__Spirochaetia;o__Treponematales;f__Treponemataceae;g__Treponema_D	11	7	1	0	3	0	0
										g__Chloracidobacterium	d__Bacteria;p__Acidobacteriota;c__Blastocatellia;o__Chloracidobacteriales;f__Chloracidobacteriaceae;g__Chloracidobacterium	10	10	0	0	0	0	0
										g__Cellulosimicrobium	d__Bacteria;p__Actinomycetota;c__Actinomycetia;o__Actinomycetales;f__Cellulomonadaceae;g__Cellulosimicrobium	10	7	0	0	3	0	0
										g__Tsukamurella	d__Bacteria;p__Actinomycetota;c__Actinomycetia;o__Mycobacteriales;f__Mycobacteriaceae;g__Tsukamurella	10	6	0	0	4	0	0
										g__Kribbella	d__Bacteria;p__Actinomycetota;c__Actinomycetia;o__Propionibacteriales;f__Kribbellaceae;g__Kribbella	10	9	0	0	1	0	0
										g__Spirillospora	d__Bacteria;p__Actinomycetota;c__Actinomycetia;o__Streptosporangiales;f__Streptosporangiaceae;g__Spirillospora	10	6	1	0	2	1	0
										g__Collinsella	d__Bacteria;p__Actinomycetota;c__Coriobacteriia;o__Coriobacteriales;f__Coriobacteriaceae;g__Collinsella	10	7	0	0	3	0	0
										g__Bacillus_J	d__Bacteria;p__Bacillota;c__Bacilli;o__Bacillales;f__Caldibacillaceae;g__Bacillus_J	10	4	0	0	6	0	0
										g__Solibacillus	d__Bacteria;p__Bacillota;c__Bacilli;o__Bacillales;f__Planococcaceae;g__Solibacillus	10	4	1	0	5	0	0
										g__Enterococcus_A	d__Bacteria;p__Bacillota;c__Bacilli;o__Lactobacillales;f__Enterococcaceae;g__Enterococcus_A	10	0	0	0	10	0	0
										g__Tetragenococcus	d__Bacteria;p__Bacillota;c__Bacilli;o__Lactobacillales;f__Enterococcaceae;g__Tetragenococcus	10	5	0	0	5	0	0
										g__Nriv7	d__Bacteria;p__Bacillota;c__Bacilli;o__Mycoplasmatales;f__Nriv7;g__Nriv7	10	9	1	0	0	0	0
										g__Paenibacillus_B	d__Bacteria;p__Bacillota;c__Bacilli;o__Paenibacillales;f__Paenibacillaceae;g__Paenibacillus_B	10	2	0	0	8	0	0
										g__Pristimantibacillus	d__Bacteria;p__Bacillota;c__Bacilli;o__Paenibacillales;f__Paenibacillaceae;g__Pristimantibacillus	10	6	0	0	4	0	0
										g__Gemella	d__Bacteria;p__Bacillota;c__Bacilli;o__Staphylococcales;f__Gemellaceae;g__Gemella	10	6	1	0	3	0	0
										g__Eubacterium	d__Bacteria;p__Bacillota_A;c__Clostridia;o__Eubacteriales;f__Eubacteriaceae;g__Eubacterium	10	2	0	0	8	0	0
										g__Roseburia	d__Bacteria;p__Bacillota_A;c__Clostridia;o__Lachnospirales;f__Lachnospiraceae;g__Roseburia	10	4	0	0	4	2	0
										g__Thermoanaerobacter	d__Bacteria;p__Bacillota_A;c__Thermoanaerobacteria;o__Thermoanaerobacterales;f__Thermoanaerobacteraceae;g__Thermoanaerobacter	10	9	0	1	0	0	0
										g__Sporomusa	d__Bacteria;p__Bacillota_C;c__Negativicutes;o__Sporomusales;f__Sporomusaceae;g__Sporomusa	10	1	3	0	6	0	0
										g__Salinibacter	d__Bacteria;p__Bacteroidota;c__Rhodothermia;o__Rhodothermales;f__Salinibacteraceae;g__Salinibacter	10	10	0	0	0	0	0
										g__Trichormus	d__Bacteria;p__Cyanobacteriota;c__Cyanobacteriia;o__Cyanobacteriales;f__Nostocaceae;g__Trichormus	10	6	1	0	3	0	0
										g__Granulibacter	d__Bacteria;p__Pseudomonadota;c__Alphaproteobacteria;o__Acetobacterales;f__Acetobacteraceae;g__Granulibacter	10	7	0	0	3	0	0
										g__Thalassospira	d__Bacteria;p__Pseudomonadota;c__Alphaproteobacteria;o__Rhodospirillales_A;f__Thalassospiraceae;g__Thalassospira	10	6	2	0	2	0	0
										g__Idiomarina	d__Bacteria;p__Pseudomonadota;c__Gammaproteobacteria;o__Enterobacterales_A;f__Alteromonadaceae;g__Idiomarina	10	10	0	0	0	0	0
										g__Luteimonas_D	d__Bacteria;p__Pseudomonadota;c__Gammaproteobacteria;o__Xanthomonadales;f__Xanthomonadaceae;g__Luteimonas_D	10	9	0	0	1	0	0
										g__Edaphobacter	d__Bacteria;p__Acidobacteriota;c__Terriglobia;o__Terriglobales;f__Acidobacteriaceae;g__Edaphobacter	9	8	0	0	1	0	0
										g__Arcanobacterium	d__Bacteria;p__Actinomycetota;c__Actinomycetia;o__Actinomycetales;f__Actinomycetaceae;g__Arcanobacterium	9	8	0	0	1	0	0
										g__Auritidibacter	d__Bacteria;p__Actinomycetota;c__Actinomycetia;o__Actinomycetales;f__Micrococcaceae;g__Auritidibacter	9	3	0	0	6	0	0
										g__Specibacter	d__Bacteria;p__Actinomycetota;c__Actinomycetia;o__Actinomycetales;f__Micrococcaceae;g__Specibacter	9	5	0	0	4	0	0
										g__Dietzia	d__Bacteria;p__Actinomycetota;c__Actinomycetia;o__Mycobacteriales;f__Mycobacteriaceae;g__Dietzia	9	8	0	0	1	0	0
										g__Nonomuraea	d__Bacteria;p__Actinomycetota;c__Actinomycetia;o__Streptosporangiales;f__Streptosporangiaceae;g__Nonomuraea	9	3	1	0	5	0	0
										g__Metabacillus	d__Bacteria;p__Bacillota;c__Bacilli;o__Bacillales;f__Bacillaceae;g__Metabacillus	9	5	1	0	3	0	0
										g__Ureibacillus	d__Bacteria;p__Bacillota;c__Bacilli;o__Bacillales;f__Planococcaceae;g__Ureibacillus	9	6	0	0	3	0	0
										g__Thomasclavelia	d__Bacteria;p__Bacillota;c__Bacilli;o__Erysipelotrichales;f__Coprobacillaceae;g__Thomasclavelia	9	2	0	0	7	0	0
										g__Apilactobacillus	d__Bacteria;p__Bacillota;c__Bacilli;o__Lactobacillales;f__Lactobacillaceae;g__Apilactobacillus	9	7	0	0	1	1	0
										g__Blautia_A	d__Bacteria;p__Bacillota_A;c__Clostridia;o__Lachnospirales;f__Lachnospiraceae;g__Blautia_A	9	2	0	0	7	0	0
										g__Maribacter	d__Bacteria;p__Bacteroidota;c__Bacteroidia;o__Flavobacteriales;f__Flavobacteriaceae;g__Maribacter	9	8	0	1	0	0	0
										g__Prochlorococcus_B	d__Bacteria;p__Cyanobacteriota;c__Cyanobacteriia;o__PCC-6307;f__Cyanobiaceae;g__Prochlorococcus_B	9	7	2	0	0	0	0
										g__Hyphomonas	d__Bacteria;p__Pseudomonadota;c__Alphaproteobacteria;o__Caulobacterales;f__Hyphomonadaceae;g__Hyphomonas	9	8	1	0	0	0	0
										g__Aminobacter	d__Bacteria;p__Pseudomonadota;c__Alphaproteobacteria;o__Rhizobiales;f__Rhizobiaceae;g__Aminobacter	9	1	0	0	5	3	0
										g__Aliiroseovarius	d__Bacteria;p__Pseudomonadota;c__Alphaproteobacteria;o__Rhodobacterales;f__Rhodobacteraceae;g__Aliiroseovarius	9	5	1	0	3	0	0
										g__Thalassotalea_A	d__Bacteria;p__Pseudomonadota;c__Gammaproteobacteria;o__Enterobacterales_A;f__Alteromonadaceae;g__Thalassotalea_A	9	9	0	0	0	0	0
										g__Thiothrix	d__Bacteria;p__Pseudomonadota;c__Gammaproteobacteria;o__Thiotrichales;f__Thiotrichaceae;g__Thiothrix	9	7	1	0	1	0	0
										g__Agrococcus	d__Bacteria;p__Actinomycetota;c__Actinomycetia;o__Actinomycetales;f__Microbacteriaceae;g__Agrococcus	8	8	0	0	0	0	0
										g__Cryobacterium	d__Bacteria;p__Actinomycetota;c__Actinomycetia;o__Actinomycetales;f__Microbacteriaceae;g__Cryobacterium	8	6	0	0	2	0	0
										g__Streptosporangium	d__Bacteria;p__Actinomycetota;c__Actinomycetia;o__Streptosporangiales;f__Streptosporangiaceae;g__Streptosporangium	8	5	0	0	3	0	0
										g__Niallia	d__Bacteria;p__Bacillota;c__Bacilli;o__Bacillales;f__DSM-18226;g__Niallia	8	1	0	0	7	0	0
										g__Psychrobacillus	d__Bacteria;p__Bacillota;c__Bacilli;o__Bacillales;f__Planococcaceae;g__Psychrobacillus	8	4	0	0	4	0	0
										g__Halobacillus	d__Bacteria;p__Bacillota;c__Bacilli;o__Bacillales_D;f__Halobacillaceae;g__Halobacillus	8	8	0	0	0	0	0
										g__Brevibacillus_B	d__Bacteria;p__Bacillota;c__Bacilli;o__Brevibacillales;f__Brevibacillaceae;g__Brevibacillus_B	8	0	0	0	8	0	0
										g__Exiguobacterium	d__Bacteria;p__Bacillota;c__Bacilli;o__Exiguobacterales;f__Exiguobacteraceae;g__Exiguobacterium	8	5	0	0	3	0	0
										g__Turicibacter	d__Bacteria;p__Bacillota;c__Bacilli;o__Haloplasmatales;f__Turicibacteraceae;g__Turicibacter	8	8	0	0	0	0	0
										g__Trichococcus	d__Bacteria;p__Bacillota;c__Bacilli;o__Lactobacillales;f__Aerococcaceae;g__Trichococcus	8	3	0	0	5	0	0
										g__Paenibacillus_Z	d__Bacteria;p__Bacillota;c__Bacilli;o__Paenibacillales;f__Paenibacillaceae;g__Paenibacillus_Z	8	6	0	0	2	0	0
										g__Clostridium_S	d__Bacteria;p__Bacillota_A;c__Clostridia;o__Clostridiales;f__Clostridiaceae;g__Clostridium_S	8	0	0	0	8	0	0
										g__Thermoanaerobacterium	d__Bacteria;p__Bacillota_A;c__Thermoanaerobacteria;o__Thermoanaerobacterales;f__Thermoanaerobacteraceae;g__Thermoanaerobacterium	8	5	0	0	3	0	0
										g__Algoriphagus	d__Bacteria;p__Bacteroidota;c__Bacteroidia;o__Cytophagales;f__Cyclobacteriaceae;g__Algoriphagus	8	7	0	1	0	0	0
										g__Dyadobacter	d__Bacteria;p__Bacteroidota;c__Bacteroidia;o__Cytophagales;f__Spirosomaceae;g__Dyadobacter	8	6	0	2	0	0	0
										g__Aquimarina	d__Bacteria;p__Bacteroidota;c__Bacteroidia;o__Flavobacteriales;f__Flavobacteriaceae;g__Aquimarina	8	7	0	1	0	0	0
										g__Gramella	d__Bacteria;p__Bacteroidota;c__Bacteroidia;o__Flavobacteriales;f__Flavobacteriaceae;g__Gramella	8	7	1	0	0	0	0
										g__Ornithobacterium	d__Bacteria;p__Bacteroidota;c__Bacteroidia;o__Flavobacteriales;f__Weeksellaceae;g__Ornithobacterium	8	2	0	6	0	0	0
										g__Maridesulfovibrio	d__Bacteria;p__Desulfobacterota;c__Desulfovibrionia;o__Desulfovibrionales;f__Desulfovibrionaceae;g__Maridesulfovibrio	8	4	0	0	4	0	0
										g__Geomonas	d__Bacteria;p__Desulfobacterota_F;c__Desulfuromonadia;o__Geobacterales;f__Geobacteraceae;g__Geomonas	8	4	1	0	3	0	0
										g__Fusobacterium_C	d__Bacteria;p__Fusobacteriota;c__Fusobacteriia;o__Fusobacteriales;f__Fusobacteriaceae;g__Fusobacterium_C	8	1	0	6	1	0	0
										g__Neorhizobium	d__Bacteria;p__Pseudomonadota;c__Alphaproteobacteria;o__Rhizobiales;f__Rhizobiaceae;g__Neorhizobium	8	3	0	0	5	0	0
										g__Ruegeria	d__Bacteria;p__Pseudomonadota;c__Alphaproteobacteria;o__Rhodobacterales;f__Rhodobacteraceae;g__Ruegeria	8	8	0	0	0	0	0
										g__Parasphingorhabdus	d__Bacteria;p__Pseudomonadota;c__Alphaproteobacteria;o__Sphingomonadales;f__Sphingomonadaceae;g__Parasphingorhabdus	8	6	2	0	0	0	0
										g__Kinetoplastibacterium	d__Bacteria;p__Pseudomonadota;c__Gammaproteobacteria;o__Burkholderiales;f__Burkholderiaceae_C;g__Kinetoplastibacterium	8	8	0	0	0	0	0
										g__Hamiltonella	d__Bacteria;p__Pseudomonadota;c__Gammaproteobacteria;o__Enterobacterales;f__Enterobacteriaceae;g__Hamiltonella	8	0	1	7	0	0	0
										g__Tatlockia	d__Bacteria;p__Pseudomonadota;c__Gammaproteobacteria;o__Legionellales;f__Legionellaceae;g__Tatlockia	8	7	0	0	1	0	0
										g__Luteibacter	d__Bacteria;p__Pseudomonadota;c__Gammaproteobacteria;o__Xanthomonadales;f__Rhodanobacteraceae;g__Luteibacter	8	6	0	0	2	0	0
										g__Lysobacter_C	d__Bacteria;p__Pseudomonadota;c__Gammaproteobacteria;o__Xanthomonadales;f__Xanthomonadaceae;g__Lysobacter_C	8	7	0	0	1	0	0
										g__Serinicoccus	d__Bacteria;p__Actinomycetota;c__Actinomycetia;o__Actinomycetales;f__Dermatophilaceae;g__Serinicoccus	7	6	0	0	1	0	0
										g__Rhodoluna	d__Bacteria;p__Actinomycetota;c__Actinomycetia;o__Actinomycetales;f__Microbacteriaceae;g__Rhodoluna	7	7	0	0	0	0	0
										g__Frankia	d__Bacteria;p__Actinomycetota;c__Actinomycetia;o__Mycobacteriales;f__Frankiaceae;g__Frankia	7	6	0	0	1	0	0
										g__Dactylosporangium	d__Bacteria;p__Actinomycetota;c__Actinomycetia;o__Mycobacteriales;f__Micromonosporaceae;g__Dactylosporangium	7	5	1	0	1	0	0
										g__Micromonospora_E	d__Bacteria;p__Actinomycetota;c__Actinomycetia;o__Mycobacteriales;f__Micromonosporaceae;g__Micromonospora_E	7	6	1	0	0	0	0
										g__Alicyclobacillus	d__Bacteria;p__Bacillota;c__Bacilli;o__Alicyclobacillales;f__Alicyclobacillaceae;g__Alicyclobacillus	7	6	1	0	0	0	0
										g__Aeribacillus	d__Bacteria;p__Bacillota;c__Bacilli;o__Bacillales;f__Aeribacillaceae;g__Aeribacillus	7	4	0	0	3	0	0
										g__Liquorilactobacillus	d__Bacteria;p__Bacillota;c__Bacilli;o__Lactobacillales;f__Lactobacillaceae;g__Liquorilactobacillus	7	4	0	0	3	0	0
										g__Brochothrix	d__Bacteria;p__Bacillota;c__Bacilli;o__Lactobacillales;f__Listeriaceae;g__Brochothrix	7	2	0	0	5	0	0
										g__Paenibacillus_G	d__Bacteria;p__Bacillota;c__Bacilli;o__Paenibacillales;f__NBRC-103111;g__Paenibacillus_G	7	4	0	0	3	0	0
										g__Clostridium_H	d__Bacteria;p__Bacillota_A;c__Clostridia;o__Clostridiales;f__Clostridiaceae;g__Clostridium_H	7	3	0	0	4	0	0
										g__Dehalobacter	d__Bacteria;p__Bacillota_B;c__Desulfitobacteriia;o__Desulfitobacteriales;f__Syntrophobotulaceae;g__Dehalobacter	7	3	0	0	4	0	0
										g__Megasphaera	d__Bacteria;p__Bacillota_C;c__Negativicutes;o__Veillonellales;f__Megasphaeraceae;g__Megasphaera	7	1	0	0	6	0	0
										g__Marivirga	d__Bacteria;p__Bacteroidota;c__Bacteroidia;o__Cytophagales;f__Cyclobacteriaceae;g__Marivirga	7	7	0	0	0	0	0
										g__Limnothrix	d__Bacteria;p__Cyanobacteriota;c__Cyanobacteriia;o__Cyanobacteriales;f__Cyanobacteriaceae;g__Limnothrix	7	6	0	0	1	0	0
										g__Asticcacaulis	d__Bacteria;p__Pseudomonadota;c__Alphaproteobacteria;o__Caulobacterales;f__Caulobacteraceae;g__Asticcacaulis	7	7	0	0	0	0	0
										g__Martelella	d__Bacteria;p__Pseudomonadota;c__Alphaproteobacteria;o__Rhizobiales;f__Rhizobiaceae;g__Martelella	7	3	0	0	3	1	0
										g__Ancylobacter	d__Bacteria;p__Pseudomonadota;c__Alphaproteobacteria;o__Rhizobiales;f__Xanthobacteraceae;g__Ancylobacter	7	1	0	0	6	0	0
										g__Ketogulonicigenium	d__Bacteria;p__Pseudomonadota;c__Alphaproteobacteria;o__Rhodobacterales;f__Rhodobacteraceae;g__Ketogulonicigenium	7	6	0	0	1	0	0
										g__Thiomonas	d__Bacteria;p__Pseudomonadota;c__Gammaproteobacteria;o__Burkholderiales;f__Burkholderiaceae_B;g__Thiomonas	7	7	0	0	0	0	0
										g__Methylophaga	d__Bacteria;p__Pseudomonadota;c__Gammaproteobacteria;o__Nitrosococcales;f__Methylophagaceae;g__Methylophaga	7	7	0	0	0	0	0
										g__Dermabacter	d__Bacteria;p__Actinomycetota;c__Actinomycetia;o__Actinomycetales;f__Dermabacteraceae;g__Dermabacter	6	3	0	0	3	0	0
										g__Actinosynnema	d__Bacteria;p__Actinomycetota;c__Actinomycetia;o__Mycobacteriales;f__Pseudonocardiaceae;g__Actinosynnema	6	5	0	0	1	0	0
										g__Mesobacillus	d__Bacteria;p__Bacillota;c__Bacilli;o__Bacillales;f__DSM-18226;g__Mesobacillus	6	4	0	0	2	0	0
										g__Kyrpidia	d__Bacteria;p__Bacillota;c__Bacilli;o__Kyrpidiales;f__Kyrpidiaceae;g__Kyrpidia	6	2	0	0	4	0	0
										g__Jeotgalibaca	d__Bacteria;p__Bacillota;c__Bacilli;o__Lactobacillales;f__Aerococcaceae;g__Jeotgalibaca	6	3	0	0	3	0	0
										g__Carnobacterium	d__Bacteria;p__Bacillota;c__Bacilli;o__Lactobacillales;f__Carnobacteriaceae;g__Carnobacterium	6	2	0	0	4	0	0
										g__Melissococcus	d__Bacteria;p__Bacillota;c__Bacilli;o__Lactobacillales;f__Enterococcaceae;g__Melissococcus	6	3	0	0	3	0	0
										g__Eperythrozoon_A	d__Bacteria;p__Bacillota;c__Bacilli;o__Mycoplasmatales;f__Mycoplasmoidaceae;g__Eperythrozoon_A	6	6	0	0	0	0	0
										g__Paenibacillus_J	d__Bacteria;p__Bacillota;c__Bacilli;o__Paenibacillales;f__Paenibacillaceae;g__Paenibacillus_J	6	5	0	0	1	0	0
										g__Hungateiclostridium	d__Bacteria;p__Bacillota_A;c__Clostridia;o__Acetivibrionales;f__Acetivibrionaceae;g__Hungateiclostridium	6	4	0	0	2	0	0
										g__Clostridium_I	d__Bacteria;p__Bacillota_A;c__Clostridia;o__Clostridiales;f__Clostridiaceae;g__Clostridium_I	6	0	0	0	6	0	0
										g__Anaerocolumna	d__Bacteria;p__Bacillota_A;c__Clostridia;o__Lachnospirales;f__Lachnospiraceae;g__Anaerocolumna	6	5	0	0	0	1	0
										g__Enterocloster	d__Bacteria;p__Bacillota_A;c__Clostridia;o__Lachnospirales;f__Lachnospiraceae;g__Enterocloster	6	0	1	0	5	0	0
										g__Lacrimispora	d__Bacteria;p__Bacillota_A;c__Clostridia;o__Lachnospirales;f__Lachnospiraceae;g__Lacrimispora	6	2	0	0	4	0	0
										g__Flavonifractor	d__Bacteria;p__Bacillota_A;c__Clostridia;o__Oscillospirales;f__Oscillospiraceae;g__Flavonifractor	6	0	0	0	6	0	0
										g__Terrisporobacter	d__Bacteria;p__Bacillota_A;c__Clostridia;o__Peptostreptococcales;f__Peptostreptococcaceae;g__Terrisporobacter	6	1	0	0	5	0	0
										g__Anaerococcus	d__Bacteria;p__Bacillota_A;c__Clostridia;o__Tissierellales;f__Peptoniphilaceae;g__Anaerococcus	6	5	0	0	1	0	0
										g__Finegoldia	d__Bacteria;p__Bacillota_A;c__Clostridia;o__Tissierellales;f__Peptoniphilaceae;g__Finegoldia	6	5	0	0	1	0	0
										g__Centipeda	d__Bacteria;p__Bacillota_C;c__Negativicutes;o__Selenomonadales;f__Selenomonadaceae;g__Centipeda	6	4	0	0	2	0	0
										g__Megamonas	d__Bacteria;p__Bacillota_C;c__Negativicutes;o__Selenomonadales;f__Selenomonadaceae;g__Megamonas	6	3	0	0	3	0	0
										g__Bacteroides_G	d__Bacteria;p__Bacteroidota;c__Bacteroidia;o__Bacteroidales;f__Bacteroidaceae;g__Bacteroides_G	6	4	0	2	0	0	0
										g__Butyricimonas	d__Bacteria;p__Bacteroidota;c__Bacteroidia;o__Bacteroidales;f__Marinifilaceae;g__Butyricimonas	6	2	1	3	0	0	0
										g__Cardinium	d__Bacteria;p__Bacteroidota;c__Bacteroidia;o__Cytophagales;f__Amoebophilaceae;g__Cardinium	6	6	0	0	0	0	0
										g__Echinicola	d__Bacteria;p__Bacteroidota;c__Bacteroidia;o__Cytophagales;f__Cyclobacteriaceae;g__Echinicola	6	5	0	1	0	0	0
										g__Pontibacter	d__Bacteria;p__Bacteroidota;c__Bacteroidia;o__Cytophagales;f__Hymenobacteraceae;g__Pontibacter	6	5	0	0	1	0	0
										g__Empedobacter	d__Bacteria;p__Bacteroidota;c__Bacteroidia;o__Flavobacteriales;f__Weeksellaceae;g__Empedobacter	6	1	2	3	0	0	0
										g__Halarcobacter	d__Bacteria;p__Campylobacterota;c__Campylobacteria;o__Campylobacterales;f__Arcobacteraceae;g__Halarcobacter	6	5	0	1	0	0	0
										g__Dolichospermum	d__Bacteria;p__Cyanobacteriota;c__Cyanobacteriia;o__Cyanobacteriales;f__Nostocaceae;g__Dolichospermum	6	6	0	0	0	0	0
										g__Vulcanococcus	d__Bacteria;p__Cyanobacteriota;c__Cyanobacteriia;o__PCC-6307;f__Cyanobiaceae;g__Vulcanococcus	6	6	0	0	0	0	0
										g__Desulfosarcina	d__Bacteria;p__Desulfobacterota;c__Desulfobacteria;o__Desulfobacterales;f__Desulfosarcinaceae;g__Desulfosarcina	6	4	1	0	1	0	0
										g__Desulfobulbus	d__Bacteria;p__Desulfobacterota;c__Desulfobulbia;o__Desulfobulbales;f__Desulfobulbaceae;g__Desulfobulbus	6	6	0	0	0	0	0
										g__Corallococcus	d__Bacteria;p__Myxococcota;c__Myxococcia;o__Myxococcales;f__Myxococcaceae;g__Corallococcus	6	2	0	0	4	0	0
										g__Sorangium	d__Bacteria;p__Myxococcota;c__Polyangia;o__Polyangiales;f__Polyangiaceae;g__Sorangium	6	4	0	0	2	0	0
										g__Gemmata	d__Bacteria;p__Planctomycetota;c__Planctomycetia;o__Gemmatales;f__Gemmataceae;g__Gemmata	6	0	1	0	3	2	0
										g__Pelagibacter	d__Bacteria;p__Pseudomonadota;c__Alphaproteobacteria;o__Pelagibacterales;f__Pelagibacteraceae;g__Pelagibacter	6	6	0	0	0	0	0
										g__Microvirga	d__Bacteria;p__Pseudomonadota;c__Alphaproteobacteria;o__Rhizobiales;f__Beijerinckiaceae;g__Microvirga	6	5	0	0	1	0	0
										g__Pelagibacterium	d__Bacteria;p__Pseudomonadota;c__Alphaproteobacteria;o__Rhizobiales;f__Devosiaceae;g__Pelagibacterium	6	4	0	0	2	0	0
										g__Nitratireductor	d__Bacteria;p__Pseudomonadota;c__Alphaproteobacteria;o__Rhizobiales;f__Rhizobiaceae;g__Nitratireductor	6	3	0	0	3	0	0
										g__Phyllobacterium	d__Bacteria;p__Pseudomonadota;c__Alphaproteobacteria;o__Rhizobiales;f__Rhizobiaceae;g__Phyllobacterium	6	5	0	0	1	0	0
										g__Celeribacter	d__Bacteria;p__Pseudomonadota;c__Alphaproteobacteria;o__Rhodobacterales;f__Rhodobacteraceae;g__Celeribacter	6	2	0	0	4	0	0
										g__Epibacterium	d__Bacteria;p__Pseudomonadota;c__Alphaproteobacteria;o__Rhodobacterales;f__Rhodobacteraceae;g__Epibacterium	6	1	0	0	5	0	0
										g__Salipiger	d__Bacteria;p__Pseudomonadota;c__Alphaproteobacteria;o__Rhodobacterales;f__Rhodobacteraceae;g__Salipiger	6	3	0	0	3	0	0
										g__Croceicoccus	d__Bacteria;p__Pseudomonadota;c__Alphaproteobacteria;o__Sphingomonadales;f__Sphingomonadaceae;g__Croceicoccus	6	4	0	0	2	0	0
										g__Polaromonas	d__Bacteria;p__Pseudomonadota;c__Gammaproteobacteria;o__Burkholderiales;f__Burkholderiaceae_B;g__Polaromonas	6	4	2	0	0	0	0
										g__Methylophilus	d__Bacteria;p__Pseudomonadota;c__Gammaproteobacteria;o__Burkholderiales;f__Methylophilaceae;g__Methylophilus	6	5	0	0	1	0	0
										g__Kingella	d__Bacteria;p__Pseudomonadota;c__Gammaproteobacteria;o__Burkholderiales;f__Neisseriaceae;g__Kingella	6	1	0	5	0	0	0
										g__Mergibacter	d__Bacteria;p__Pseudomonadota;c__Gammaproteobacteria;o__Enterobacterales_A;f__Pasteurellaceae;g__Mergibacter	6	2	0	0	0	4	0
										g__Thermomonas	d__Bacteria;p__Pseudomonadota;c__Gammaproteobacteria;o__Xanthomonadales;f__Xanthomonadaceae;g__Thermomonas	6	5	0	0	1	0	0
										g__Leptospira_A	d__Bacteria;p__Spirochaetota;c__Leptospirae;o__Leptospirales;f__Leptospiraceae;g__Leptospira_A	6	6	0	0	0	0	0
										g__Fervidobacterium	d__Bacteria;p__Thermotogota;c__Thermotogae;o__Thermotogales;f__Fervidobacteriaceae;g__Fervidobacterium	6	6	0	0	0	0	0
										g__Actinotignum	d__Bacteria;p__Actinomycetota;c__Actinomycetia;o__Actinomycetales;f__Actinomycetaceae;g__Actinotignum	5	5	0	0	0	0	0
										g__Arthrobacter_D	d__Bacteria;p__Actinomycetota;c__Actinomycetia;o__Actinomycetales;f__Micrococcaceae;g__Arthrobacter_D	5	4	0	0	1	0	0
										g__Blastococcus	d__Bacteria;p__Actinomycetota;c__Actinomycetia;o__Mycobacteriales;f__Geodermatophilaceae;g__Blastococcus	5	5	0	0	0	0	0
										g__Nakamurella	d__Bacteria;p__Actinomycetota;c__Actinomycetia;o__Mycobacteriales;f__Nakamurellaceae;g__Nakamurella	5	4	0	0	1	0	0
										g__Actinoalloteichus	d__Bacteria;p__Actinomycetota;c__Actinomycetia;o__Mycobacteriales;f__Pseudonocardiaceae;g__Actinoalloteichus	5	5	0	0	0	0	0
										g__Saccharomonospora	d__Bacteria;p__Actinomycetota;c__Actinomycetia;o__Mycobacteriales;f__Pseudonocardiaceae;g__Saccharomonospora	5	5	0	0	0	0	0
										g__Hydrogenobaculum	d__Bacteria;p__Aquificota;c__Aquificae;o__Aquificales;f__Hydrogenobaculaceae;g__Hydrogenobaculum	5	5	0	0	0	0	0
										g__Saccharococcus	d__Bacteria;p__Bacillota;c__Bacilli;o__Bacillales;f__Anoxybacillaceae;g__Saccharococcus	5	3	0	0	2	0	0
										g__Heyndrickxia	d__Bacteria;p__Bacillota;c__Bacilli;o__Bacillales;f__Bacillaceae_C;g__Heyndrickxia	5	1	0	0	4	0	0
										g__Terribacillus	d__Bacteria;p__Bacillota;c__Bacilli;o__Bacillales_D;f__Amphibacillaceae;g__Terribacillus	5	4	0	0	1	0	0
										g__Anaerobacillus_A	d__Bacteria;p__Bacillota;c__Bacilli;o__Bacillales_G;f__HB172195;g__Anaerobacillus_A	5	5	0	0	0	0	0
										g__Sporolactobacillus	d__Bacteria;p__Bacillota;c__Bacilli;o__Bacillales_K;f__Sporolactobacillaceae;g__Sporolactobacillus	5	3	0	0	2	0	0
										g__Carnobacterium_A	d__Bacteria;p__Bacillota;c__Bacilli;o__Lactobacillales;f__Carnobacteriaceae;g__Carnobacterium_A	5	1	0	0	4	0	0
										g__Malacoplasma	d__Bacteria;p__Bacillota;c__Bacilli;o__Mycoplasmatales;f__Mycoplasmoidaceae;g__Malacoplasma	5	1	4	0	0	0	0
										g__Paenibacillus_E	d__Bacteria;p__Bacillota;c__Bacilli;o__Paenibacillales;f__NBRC-103111;g__Paenibacillus_E	5	4	0	0	1	0	0
										g__Cohnella	d__Bacteria;p__Bacillota;c__Bacilli;o__Paenibacillales;f__Paenibacillaceae;g__Cohnella	5	3	1	0	1	0	0
										g__Paenibacillus_O	d__Bacteria;p__Bacillota;c__Bacilli;o__Paenibacillales;f__Paenibacillaceae;g__Paenibacillus_O	5	3	0	0	2	0	0
										g__Thermoclostridium	d__Bacteria;p__Bacillota_A;c__Clostridia;o__Acetivibrionales_A;f__DSM-8532;g__Thermoclostridium	5	2	0	0	3	0	0
										g__Clostridium_AM	d__Bacteria;p__Bacillota_A;c__Clostridia;o__Clostridiales;f__Clostridiaceae;g__Clostridium_AM	5	0	2	0	3	0	0
										g__Acetobacterium	d__Bacteria;p__Bacillota_A;c__Clostridia;o__Eubacteriales;f__Eubacteriaceae;g__Acetobacterium	5	2	0	0	3	0	0
										g__Butyrivibrio	d__Bacteria;p__Bacillota_A;c__Clostridia;o__Lachnospirales;f__Lachnospiraceae;g__Butyrivibrio	5	5	0	0	0	0	0
										g__Lachnoclostridium_B	d__Bacteria;p__Bacillota_A;c__Clostridia;o__Lachnospirales;f__Lachnospiraceae;g__Lachnoclostridium_B	5	1	1	0	3	0	0
										g__Ethanoligenens	d__Bacteria;p__Bacillota_A;c__Clostridia;o__Oscillospirales;f__Ethanoligenenaceae;g__Ethanoligenens	5	5	0	0	0	0	0
										g__Acidaminococcus	d__Bacteria;p__Bacillota_C;c__Negativicutes;o__Acidaminococcales;f__Acidaminococcaceae;g__Acidaminococcus	5	3	0	0	2	0	0
										g__Phascolarctobacterium	d__Bacteria;p__Bacillota_C;c__Negativicutes;o__Acidaminococcales;f__Acidaminococcaceae;g__Phascolarctobacterium	5	1	0	0	4	0	0
										g__Marinifilum	d__Bacteria;p__Bacteroidota;c__Bacteroidia;o__Bacteroidales;f__Marinifilaceae;g__Marinifilum	5	5	0	0	0	0	0
										g__Tannerella	d__Bacteria;p__Bacteroidota;c__Bacteroidia;o__Bacteroidales;f__Tannerellaceae;g__Tannerella	5	3	0	2	0	0	0
										g__Bernardetia	d__Bacteria;p__Bacteroidota;c__Bacteroidia;o__Cytophagales;f__Bernardetiaceae;g__Bernardetia	5	4	0	1	0	0	0
										g__Aequorivita	d__Bacteria;p__Bacteroidota;c__Bacteroidia;o__Flavobacteriales;f__Flavobacteriaceae;g__Aequorivita	5	5	0	0	0	0	0
										g__Dokdonia	d__Bacteria;p__Bacteroidota;c__Bacteroidia;o__Flavobacteriales;f__Flavobacteriaceae;g__Dokdonia	5	5	0	0	0	0	0
										g__Apibacter	d__Bacteria;p__Bacteroidota;c__Bacteroidia;o__Flavobacteriales;f__Weeksellaceae;g__Apibacter	5	4	0	0	1	0	0
										g__Chlorobium	d__Bacteria;p__Bacteroidota;c__Chlorobia;o__Chlorobiales;f__Chlorobiaceae;g__Chlorobium	5	5	0	0	0	0	0
										g__Malaciobacter	d__Bacteria;p__Campylobacterota;c__Campylobacteria;o__Campylobacterales;f__Arcobacteraceae;g__Malaciobacter	5	4	0	1	0	0	0
										g__Hydrogenimonas	d__Bacteria;p__Campylobacterota;c__Campylobacteria;o__Campylobacterales;f__Hydrogenimonadaceae;g__Hydrogenimonas	5	5	0	0	0	0	0
										g__JACXUG01	d__Bacteria;p__Campylobacterota;c__Campylobacteria;o__Campylobacterales;f__Sulfurimonadaceae;g__JACXUG01	5	5	0	0	0	0	0
										g__Sulfurovum	d__Bacteria;p__Campylobacterota;c__Campylobacteria;o__Campylobacterales;f__Sulfurovaceae;g__Sulfurovum	5	5	0	0	0	0	0
										g__Chlamydiifrater	d__Bacteria;p__Chlamydiota;c__Chlamydiia;o__Chlamydiales;f__Chlamydiaceae;g__Chlamydiifrater	5	5	0	0	0	0	0
										g__PCC-10605	d__Bacteria;p__Cyanobacteriota;c__Cyanobacteriia;o__Cyanobacteriales;f__Cyanobacteriaceae;g__PCC-10605	5	4	1	0	0	0	0
										g__Rippkaea	d__Bacteria;p__Cyanobacteriota;c__Cyanobacteriia;o__Cyanobacteriales;f__Microcystaceae_A;g__Rippkaea	5	5	0	0	0	0	0
										g__Ilyobacter	d__Bacteria;p__Fusobacteriota;c__Fusobacteriia;o__Fusobacteriales;f__Fusobacteriaceae;g__Ilyobacter	5	5	0	0	0	0	0
										g__Anaeromyxobacter	d__Bacteria;p__Myxococcota;c__Myxococcia;o__Myxococcales;f__Anaeromyxobacteraceae;g__Anaeromyxobacter	5	4	0	0	1	0	0
										g__Archangium	d__Bacteria;p__Myxococcota;c__Myxococcia;o__Myxococcales;f__Myxococcaceae;g__Archangium	5	4	0	0	1	0	0
										g__Aureimonas	d__Bacteria;p__Pseudomonadota;c__Alphaproteobacteria;o__Rhizobiales;f__Rhizobiaceae;g__Aureimonas	5	3	0	0	2	0	0
										g__HY038	d__Bacteria;p__Pseudomonadota;c__Alphaproteobacteria;o__Rhizobiales;f__Rhizobiaceae;g__HY038	5	1	0	0	4	0	0
										g__Pseudochrobactrum	d__Bacteria;p__Pseudomonadota;c__Alphaproteobacteria;o__Rhizobiales;f__Rhizobiaceae;g__Pseudochrobactrum	5	0	0	0	5	0	0
										g__Breoghania	d__Bacteria;p__Pseudomonadota;c__Alphaproteobacteria;o__Rhizobiales;f__Stappiaceae;g__Breoghania	5	3	0	0	2	0	0
										g__Afipia	d__Bacteria;p__Pseudomonadota;c__Alphaproteobacteria;o__Rhizobiales;f__Xanthobacteraceae;g__Afipia	5	0	0	0	5	0	0
										g__Pseudooceanicola	d__Bacteria;p__Pseudomonadota;c__Alphaproteobacteria;o__Rhodobacterales;f__Rhodobacteraceae;g__Pseudooceanicola	5	4	0	0	1	0	0
										g__Roseobacter	d__Bacteria;p__Pseudomonadota;c__Alphaproteobacteria;o__Rhodobacterales;f__Rhodobacteraceae;g__Roseobacter	5	5	0	0	0	0	0
										g__Thioclava	d__Bacteria;p__Pseudomonadota;c__Alphaproteobacteria;o__Rhodobacterales;f__Rhodobacteraceae;g__Thioclava	5	2	0	0	3	0	0
										g__Neoehrlichia	d__Bacteria;p__Pseudomonadota;c__Alphaproteobacteria;o__Rickettsiales;f__Anaplasmataceae;g__Neoehrlichia	5	5	0	0	0	0	0
										g__Tsuneonella	d__Bacteria;p__Pseudomonadota;c__Alphaproteobacteria;o__Sphingomonadales;f__Sphingomonadaceae;g__Tsuneonella	5	5	0	0	0	0	0
										g__Eikenella	d__Bacteria;p__Pseudomonadota;c__Gammaproteobacteria;o__Burkholderiales;f__Neisseriaceae;g__Eikenella	5	3	0	2	0	0	0
										g__Wielerella	d__Bacteria;p__Pseudomonadota;c__Gammaproteobacteria;o__Burkholderiales;f__Neisseriaceae;g__Wielerella	5	0	0	5	0	0	0
										g__Nitrosospira	d__Bacteria;p__Pseudomonadota;c__Gammaproteobacteria;o__Burkholderiales;f__Nitrosomonadaceae;g__Nitrosospira	5	4	0	0	1	0	0
										g__Nardonella	d__Bacteria;p__Pseudomonadota;c__Gammaproteobacteria;o__Enterobacterales;f__Enterobacteriaceae;g__Nardonella	5	5	0	0	0	0	0
										g__Purcelliella	d__Bacteria;p__Pseudomonadota;c__Gammaproteobacteria;o__Enterobacterales;f__Enterobacteriaceae;g__Purcelliella	5	5	0	0	0	0	0
										g__Riesia	d__Bacteria;p__Pseudomonadota;c__Gammaproteobacteria;o__Enterobacterales;f__Enterobacteriaceae;g__Riesia	5	5	0	0	0	0	0
										g__Paraglaciecola	d__Bacteria;p__Pseudomonadota;c__Gammaproteobacteria;o__Enterobacterales_A;f__Alteromonadaceae;g__Paraglaciecola	5	5	0	0	0	0	0
										g__Kangiella	d__Bacteria;p__Pseudomonadota;c__Gammaproteobacteria;o__Enterobacterales_A;f__Kangiellaceae;g__Kangiella	5	5	0	0	0	0	0
										g__Thermosipho	d__Bacteria;p__Thermotogota;c__Thermotogae;o__Thermotogales;f__Fervidobacteriaceae;g__Thermosipho	5	5	0	0	0	0	0
										g__Methylacidiphilum	d__Bacteria;p__Verrucomicrobiota;c__Verrucomicrobiae;o__Methylacidiphilales;f__Methylacidiphilaceae;g__Methylacidiphilum	5	5	0	0	0	0	0
										g__Geothrix	d__Bacteria;p__Acidobacteriota;c__Holophagae;o__Holophagales;f__Holophagaceae;g__Geothrix	4	4	0	0	0	0	0
										g__Holophaga	d__Bacteria;p__Acidobacteriota;c__Holophagae;o__Holophagales;f__Holophagaceae;g__Holophaga	4	4	0	0	0	0	0
										g__Buchananella	d__Bacteria;p__Actinomycetota;c__Actinomycetia;o__Actinomycetales;f__Actinomycetaceae;g__Buchananella	4	4	0	0	0	0	0
										g__Mobiluncus	d__Bacteria;p__Actinomycetota;c__Actinomycetia;o__Actinomycetales;f__Actinomycetaceae;g__Mobiluncus	4	2	0	0	2	0	0
										g__Winkia	d__Bacteria;p__Actinomycetota;c__Actinomycetia;o__Actinomycetales;f__Actinomycetaceae;g__Winkia	4	0	0	0	1	3	0
										g__Ruania	d__Bacteria;p__Actinomycetota;c__Actinomycetia;o__Actinomycetales;f__Beutenbergiaceae;g__Ruania	4	4	0	0	0	0	0
										g__Jonesia	d__Bacteria;p__Actinomycetota;c__Actinomycetia;o__Actinomycetales;f__Cellulomonadaceae;g__Jonesia	4	4	0	0	0	0	0
										g__Demequina	d__Bacteria;p__Actinomycetota;c__Actinomycetia;o__Actinomycetales;f__Demequinaceae;g__Demequina	4	3	0	0	1	0	0
										g__Dermacoccus	d__Bacteria;p__Actinomycetota;c__Actinomycetia;o__Actinomycetales;f__Dermatophilaceae;g__Dermacoccus	4	1	0	0	3	0	0
										g__Kytococcus	d__Bacteria;p__Actinomycetota;c__Actinomycetia;o__Actinomycetales;f__Dermatophilaceae;g__Kytococcus	4	4	0	0	0	0	0
										g__Aurantimicrobium	d__Bacteria;p__Actinomycetota;c__Actinomycetia;o__Actinomycetales;f__Microbacteriaceae;g__Aurantimicrobium	4	3	0	0	1	0	0
										g__Protaetiibacter	d__Bacteria;p__Actinomycetota;c__Actinomycetia;o__Actinomycetales;f__Microbacteriaceae;g__Protaetiibacter	4	4	0	0	0	0	0
										g__Rhodoglobus	d__Bacteria;p__Actinomycetota;c__Actinomycetia;o__Actinomycetales;f__Microbacteriaceae;g__Rhodoglobus	4	4	0	0	0	0	0
										g__Sinomonas	d__Bacteria;p__Actinomycetota;c__Actinomycetia;o__Actinomycetales;f__Micrococcaceae;g__Sinomonas	4	4	0	0	0	0	0
										g__Lentzea	d__Bacteria;p__Actinomycetota;c__Actinomycetia;o__Mycobacteriales;f__Pseudonocardiaceae;g__Lentzea	4	4	0	0	0	0	0
										g__Saccharopolyspora	d__Bacteria;p__Actinomycetota;c__Actinomycetia;o__Mycobacteriales;f__Pseudonocardiaceae;g__Saccharopolyspora	4	4	0	0	0	0	0
										g__Microbispora	d__Bacteria;p__Actinomycetota;c__Actinomycetia;o__Streptosporangiales;f__Streptosporangiaceae;g__Microbispora	4	3	0	0	1	0	0
										g__Thermobifida	d__Bacteria;p__Actinomycetota;c__Actinomycetia;o__Streptosporangiales;f__Streptosporangiaceae;g__Thermobifida	4	4	0	0	0	0	0
										g__Acholeplasma	d__Bacteria;p__Bacillota;c__Bacilli;o__Acholeplasmatales;f__Acholeplasmataceae;g__Acholeplasma	4	2	0	2	0	0	0
										g__Aneurinibacillus	d__Bacteria;p__Bacillota;c__Bacilli;o__Aneurinibacillales;f__Aneurinibacillaceae;g__Aneurinibacillus	4	3	0	0	1	0	0
										g__Anoxybacillus	d__Bacteria;p__Bacillota;c__Bacilli;o__Bacillales;f__Anoxybacillaceae;g__Anoxybacillus	4	1	0	0	3	0	0
										g__Anoxybacillus_A	d__Bacteria;p__Bacillota;c__Bacilli;o__Bacillales;f__Anoxybacillaceae;g__Anoxybacillus_A	4	2	0	0	2	0	0
										g__Sutcliffiella_A	d__Bacteria;p__Bacillota;c__Bacilli;o__Bacillales;f__Bacillaceae_I;g__Sutcliffiella_A	4	2	1	0	1	0	0
										g__Kurthia	d__Bacteria;p__Bacillota;c__Bacilli;o__Bacillales;f__Planococcaceae;g__Kurthia	4	2	1	0	0	1	0
										g__Salicibibacter	d__Bacteria;p__Bacillota;c__Bacilli;o__Bacillales_H;f__Marinococcaceae;g__Salicibibacter	4	3	0	0	1	0	0
										g__Granulicatella	d__Bacteria;p__Bacillota;c__Bacilli;o__Lactobacillales;f__Aerococcaceae;g__Granulicatella	4	2	0	0	2	0	0
										g__Paucilactobacillus	d__Bacteria;p__Bacillota;c__Bacilli;o__Lactobacillales;f__Lactobacillaceae;g__Paucilactobacillus	4	3	0	0	1	0	0
										g__Schleiferilactobacillus	d__Bacteria;p__Bacillota;c__Bacilli;o__Lactobacillales;f__Lactobacillaceae;g__Schleiferilactobacillus	4	0	0	0	4	0	0
										g__Secundilactobacillus	d__Bacteria;p__Bacillota;c__Bacilli;o__Lactobacillales;f__Lactobacillaceae;g__Secundilactobacillus	4	1	0	0	3	0	0
										g__TIUS-1	d__Bacteria;p__Bacillota;c__Bacilli;o__Mycoplasmatales;f__Mycoplasmataceae;g__TIUS-1	4	4	0	0	0	0	0
										g__Williamsoniiplasma	d__Bacteria;p__Bacillota;c__Bacilli;o__Mycoplasmatales;f__Mycoplasmataceae;g__Williamsoniiplasma	4	4	0	0	0	0	0
										g__Macrococcus	d__Bacteria;p__Bacillota;c__Bacilli;o__Staphylococcales;f__Staphylococcaceae;g__Macrococcus	4	0	0	0	4	0	0
										g__Ruminiclostridium	d__Bacteria;p__Bacillota_A;c__Clostridia;o__Acetivibrionales;f__DSM-27016;g__Ruminiclostridium	4	1	1	0	2	0	0
										g__Christensenella	d__Bacteria;p__Bacillota_A;c__Clostridia;o__Christensenellales;f__Christensenellaceae;g__Christensenella	4	3	0	0	1	0	0
										g__Dwaynesavagella	d__Bacteria;p__Bacillota_A;c__Clostridia;o__Clostridiales;f__Clostridiaceae;g__Dwaynesavagella	4	3	1	0	0	0	0
										g__Caproicibacter	d__Bacteria;p__Bacillota_A;c__Clostridia;o__Oscillospirales;f__Acutalibacteraceae;g__Caproicibacter	4	3	0	0	1	0	0
										g__Emergencia	d__Bacteria;p__Bacillota_A;c__Clostridia;o__Peptostreptococcales;f__Anaerovoracaceae;g__Emergencia	4	1	0	0	3	0	0
										g__Mogibacterium	d__Bacteria;p__Bacillota_A;c__Clostridia;o__Peptostreptococcales;f__Anaerovoracaceae;g__Mogibacterium	4	1	0	0	3	0	0
										g__Peptoniphilus_A	d__Bacteria;p__Bacillota_A;c__Clostridia;o__Tissierellales;f__Peptoniphilaceae;g__Peptoniphilus_A	4	3	0	0	1	0	0
										g__Desulfitobacterium	d__Bacteria;p__Bacillota_B;c__Desulfitobacteriia;o__Desulfitobacteriales;f__Desulfitobacteriaceae;g__Desulfitobacterium	4	2	0	0	2	0	0
										g__Desulfosporosinus	d__Bacteria;p__Bacillota_B;c__Desulfitobacteriia;o__Desulfitobacteriales;f__Desulfitobacteriaceae;g__Desulfosporosinus	4	4	0	0	0	0	0
										g__Desulfotomaculum	d__Bacteria;p__Bacillota_B;c__Desulfotomaculia;o__Desulfotomaculales;f__Desulfotomaculaceae;g__Desulfotomaculum	4	3	0	0	1	0	0
										g__Thermaerobacter	d__Bacteria;p__Bacillota_E;c__Thermaerobacteria;o__Thermaerobacterales;f__Thermaerobacteraceae;g__Thermaerobacter	4	3	0	0	1	0	0
										g__Bacteroides_I	d__Bacteria;p__Bacteroidota;c__Bacteroidia;o__Bacteroidales;f__Bacteroidaceae;g__Bacteroides_I	4	4	0	0	0	0	0
										g__Muribaculum	d__Bacteria;p__Bacteroidota;c__Bacteroidia;o__Bacteroidales;f__Muribaculaceae;g__Muribaculum	4	0	3	1	0	0	0
										g__Alistipes_A	d__Bacteria;p__Bacteroidota;c__Bacteroidia;o__Bacteroidales;f__Rikenellaceae;g__Alistipes_A	4	2	1	1	0	0	0
										g__Arachidicoccus	d__Bacteria;p__Bacteroidota;c__Bacteroidia;o__Chitinophagales;f__Chitinophagaceae;g__Arachidicoccus	4	4	0	0	0	0	0
										g__Fulvivirga	d__Bacteria;p__Bacteroidota;c__Bacteroidia;o__Cytophagales;f__Cyclobacteriaceae;g__Fulvivirga	4	4	0	0	0	0	0
										g__Flammeovirga	d__Bacteria;p__Bacteroidota;c__Bacteroidia;o__Cytophagales;f__Flammeovirgaceae;g__Flammeovirga	4	3	1	0	0	0	0
										g__Gillisia	d__Bacteria;p__Bacteroidota;c__Bacteroidia;o__Flavobacteriales;f__Flavobacteriaceae;g__Gillisia	4	3	1	0	0	0	0
										g__Lacinutrix	d__Bacteria;p__Bacteroidota;c__Bacteroidia;o__Flavobacteriales;f__Flavobacteriaceae;g__Lacinutrix	4	4	0	0	0	0	0
										g__Mesoflavibacter	d__Bacteria;p__Bacteroidota;c__Bacteroidia;o__Flavobacteriales;f__Flavobacteriaceae;g__Mesoflavibacter	4	4	0	0	0	0	0
										g__Olleya	d__Bacteria;p__Bacteroidota;c__Bacteroidia;o__Flavobacteriales;f__Flavobacteriaceae;g__Olleya	4	4	0	0	0	0	0
										g__Zunongwangia	d__Bacteria;p__Bacteroidota;c__Bacteroidia;o__Flavobacteriales;f__Flavobacteriaceae;g__Zunongwangia	4	3	0	1	0	0	0
										g__Cloacibacterium	d__Bacteria;p__Bacteroidota;c__Bacteroidia;o__Flavobacteriales;f__Weeksellaceae;g__Cloacibacterium	4	3	1	0	0	0	0
										g__Epilithonimonas	d__Bacteria;p__Bacteroidota;c__Bacteroidia;o__Flavobacteriales;f__Weeksellaceae;g__Epilithonimonas	4	1	1	2	0	0	0
										g__Planobacterium	d__Bacteria;p__Bacteroidota;c__Bacteroidia;o__Flavobacteriales;f__Weeksellaceae;g__Planobacterium	4	4	0	0	0	0	0
										g__Chlorobaculum	d__Bacteria;p__Bacteroidota;c__Chlorobia;o__Chlorobiales;f__Chlorobiaceae;g__Chlorobaculum	4	4	0	0	0	0	0
										g__Chlorobium_A	d__Bacteria;p__Bacteroidota;c__Chlorobia;o__Chlorobiales;f__Chlorobiaceae;g__Chlorobium_A	4	3	0	0	1	0	0
										g__Rhodothermus	d__Bacteria;p__Bacteroidota;c__Rhodothermia;o__Rhodothermales;f__Rhodothermaceae;g__Rhodothermus	4	4	0	0	0	0	0
										g__Silvanigrella	d__Bacteria;p__Bdellovibrionota;c__Oligoflexia;o__Silvanigrellales;f__Silvanigrellaceae;g__Silvanigrella	4	4	0	0	0	0	0
										g__Nitratiruptor	d__Bacteria;p__Campylobacterota;c__Campylobacteria;o__Campylobacterales;f__Nitratiruptoraceae;g__Nitratiruptor	4	4	0	0	0	0	0
										g__Dehalogenimonas	d__Bacteria;p__Chloroflexota;c__Dehalococcoidia;o__Dehalococcoidales;f__Dehalococcoidaceae;g__Dehalogenimonas	4	4	0	0	0	0	0
										g__Limnospira	d__Bacteria;p__Cyanobacteriota;c__Cyanobacteriia;o__Cyanobacteriales;f__Microcoleaceae;g__Limnospira	4	4	0	0	0	0	0
										g__Nodularia	d__Bacteria;p__Cyanobacteriota;c__Cyanobacteriia;o__Cyanobacteriales;f__Nostocaceae;g__Nodularia	4	4	0	0	0	0	0
										g__Raphidiopsis	d__Bacteria;p__Cyanobacteriota;c__Cyanobacteriia;o__Cyanobacteriales;f__Nostocaceae;g__Raphidiopsis	4	4	0	0	0	0	0
										g__Leptolyngbya	d__Bacteria;p__Cyanobacteriota;c__Cyanobacteriia;o__Leptolyngbyales;f__Leptolyngbyaceae;g__Leptolyngbya	4	1	0	0	3	0	0
										g__WH-5701	d__Bacteria;p__Cyanobacteriota;c__Cyanobacteriia;o__PCC-6307;f__Cyanobiaceae;g__WH-5701	4	2	0	0	2	0	0
										g__Pseudanabaena	d__Bacteria;p__Cyanobacteriota;c__Cyanobacteriia;o__Pseudanabaenales;f__Pseudanabaenaceae;g__Pseudanabaena	4	4	0	0	0	0	0
										g__Acaryochloris	d__Bacteria;p__Cyanobacteriota;c__Cyanobacteriia;o__Thermosynechococcales;f__Thermosynechococcaceae;g__Acaryochloris	4	4	0	0	0	0	0
										g__Nitratidesulfovibrio	d__Bacteria;p__Desulfobacterota;c__Desulfovibrionia;o__Desulfovibrionales;f__Desulfovibrionaceae;g__Nitratidesulfovibrio	4	0	0	0	4	0	0
										g__Desulfuromonas	d__Bacteria;p__Desulfobacterota_F;c__Desulfuromonadia;o__Desulfuromonadales;f__Desulfuromonadaceae;g__Desulfuromonas	4	2	0	0	2	0	0
										g__Rosistilla	d__Bacteria;p__Planctomycetota;c__Planctomycetia;o__Pirellulales;f__Pirellulaceae;g__Rosistilla	4	2	1	0	1	0	0
										g__Gluconacetobacter	d__Bacteria;p__Pseudomonadota;c__Alphaproteobacteria;o__Acetobacterales;f__Acetobacteraceae;g__Gluconacetobacter	4	1	0	0	3	0	0
										g__Novacetimonas	d__Bacteria;p__Pseudomonadota;c__Alphaproteobacteria;o__Acetobacterales;f__Acetobacteraceae;g__Novacetimonas	4	0	0	0	4	0	0
										g__Skermanella	d__Bacteria;p__Pseudomonadota;c__Alphaproteobacteria;o__Azospirillales;f__Azospirillaceae;g__Skermanella	4	3	0	0	1	0	0
										g__Phenylobacterium	d__Bacteria;p__Pseudomonadota;c__Alphaproteobacteria;o__Caulobacterales;f__Caulobacteraceae;g__Phenylobacterium	4	4	0	0	0	0	0
										g__Minwuia	d__Bacteria;p__Pseudomonadota;c__Alphaproteobacteria;o__Minwuiales;f__Minwuiaceae;g__Minwuia	4	4	0	0	0	0	0
										g__Methylocella	d__Bacteria;p__Pseudomonadota;c__Alphaproteobacteria;o__Rhizobiales;f__Beijerinckiaceae;g__Methylocella	4	4	0	0	0	0	0
										g__Hyphomicrobium_B	d__Bacteria;p__Pseudomonadota;c__Alphaproteobacteria;o__Rhizobiales;f__Hyphomicrobiaceae;g__Hyphomicrobium_B	4	1	0	0	3	0	0
										g__Bartonella_A	d__Bacteria;p__Pseudomonadota;c__Alphaproteobacteria;o__Rhizobiales;f__Rhizobiaceae;g__Bartonella_A	4	3	0	0	1	0	0
										g__Ochrobactrum_A	d__Bacteria;p__Pseudomonadota;c__Alphaproteobacteria;o__Rhizobiales;f__Rhizobiaceae;g__Ochrobactrum_A	4	0	0	0	4	0	0
										g__Pararhizobium	d__Bacteria;p__Pseudomonadota;c__Alphaproteobacteria;o__Rhizobiales;f__Rhizobiaceae;g__Pararhizobium	4	0	0	0	4	0	0
										g__Blastochloris	d__Bacteria;p__Pseudomonadota;c__Alphaproteobacteria;o__Rhizobiales;f__Xanthobacteraceae;g__Blastochloris	4	3	0	0	1	0	0
										g__Rhodovulum	d__Bacteria;p__Pseudomonadota;c__Alphaproteobacteria;o__Rhodobacterales;f__Rhodobacteraceae;g__Rhodovulum	4	1	0	0	3	0	0
										g__Roseivivax	d__Bacteria;p__Pseudomonadota;c__Alphaproteobacteria;o__Rhodobacterales;f__Rhodobacteraceae;g__Roseivivax	4	2	0	0	2	0	0
										g__Yoonia	d__Bacteria;p__Pseudomonadota;c__Alphaproteobacteria;o__Rhodobacterales;f__Rhodobacteraceae;g__Yoonia	4	3	0	0	1	0	0
										g__Neorickettsia	d__Bacteria;p__Pseudomonadota;c__Alphaproteobacteria;o__Rickettsiales;f__Anaplasmataceae;g__Neorickettsia	4	4	0	0	0	0	0
										g__Kordiimonas	d__Bacteria;p__Pseudomonadota;c__Alphaproteobacteria;o__Sphingomonadales;f__Kordiimonadaceae;g__Kordiimonas	4	4	0	0	0	0	0
										g__Allosphingosinicella	d__Bacteria;p__Pseudomonadota;c__Alphaproteobacteria;o__Sphingomonadales;f__Sphingomonadaceae;g__Allosphingosinicella	4	4	0	0	0	0	0
										g__Alteraurantiacibacter	d__Bacteria;p__Pseudomonadota;c__Alphaproteobacteria;o__Sphingomonadales;f__Sphingomonadaceae;g__Alteraurantiacibacter	4	4	0	0	0	0	0
										g__Croceibacterium	d__Bacteria;p__Pseudomonadota;c__Alphaproteobacteria;o__Sphingomonadales;f__Sphingomonadaceae;g__Croceibacterium	4	4	0	0	0	0	0
										g__Mycoavidus	d__Bacteria;p__Pseudomonadota;c__Gammaproteobacteria;o__Burkholderiales;f__Burkholderiaceae;g__Mycoavidus	4	3	0	0	0	1	0
										g__Diaphorobacter_A	d__Bacteria;p__Pseudomonadota;c__Gammaproteobacteria;o__Burkholderiales;f__Burkholderiaceae_B;g__Diaphorobacter_A	4	3	0	0	0	1	0
										g__Profftella	d__Bacteria;p__Pseudomonadota;c__Gammaproteobacteria;o__Burkholderiales;f__Burkholderiaceae_E;g__Profftella	4	4	0	0	0	0	0
										g__Chitinibacter	d__Bacteria;p__Pseudomonadota;c__Gammaproteobacteria;o__Burkholderiales;f__Chitinibacteraceae;g__Chitinibacter	4	3	0	0	1	0	0
										g__Aquitalea	d__Bacteria;p__Pseudomonadota;c__Gammaproteobacteria;o__Burkholderiales;f__Chromobacteriaceae;g__Aquitalea	4	2	0	0	2	0	0
										g__Paludibacterium	d__Bacteria;p__Pseudomonadota;c__Gammaproteobacteria;o__Burkholderiales;f__Chromobacteriaceae;g__Paludibacterium	4	4	0	0	0	0	0
										g__Ferrovum	d__Bacteria;p__Pseudomonadota;c__Gammaproteobacteria;o__Burkholderiales;f__Ferrovaceae;g__Ferrovum	4	3	1	0	0	0	0
										g__Thermochromatium	d__Bacteria;p__Pseudomonadota;c__Gammaproteobacteria;o__Chromatiales;f__Chromatiaceae;g__Thermochromatium	4	4	0	0	0	0	0
										g__Aquirickettsiella	d__Bacteria;p__Pseudomonadota;c__Gammaproteobacteria;o__Diplorickettsiales;f__Diplorickettsiaceae;g__Aquirickettsiella	4	3	0	0	0	1	0
										g__Ferrimonas	d__Bacteria;p__Pseudomonadota;c__Gammaproteobacteria;o__Enterobacterales_A;f__Shewanellaceae;g__Ferrimonas	4	4	0	0	0	0	0
										g__Francisella_A	d__Bacteria;p__Pseudomonadota;c__Gammaproteobacteria;o__Francisellales;f__Francisellaceae;g__Francisella_A	4	4	0	0	0	0	0
										g__Spiribacter	d__Bacteria;p__Pseudomonadota;c__Gammaproteobacteria;o__Nitrococcales;f__Nitrococcaceae;g__Spiribacter	4	4	0	0	0	0	0
										g__Nitrosococcus	d__Bacteria;p__Pseudomonadota;c__Gammaproteobacteria;o__Nitrosococcales;f__Nitrosococcaceae;g__Nitrosococcus	4	3	0	1	0	0	0
										g__Ruthia	d__Bacteria;p__Pseudomonadota;c__Gammaproteobacteria;o__PS1;f__Thioglobaceae;g__Ruthia	4	4	0	0	0	0	0
										g__Thiodubiliella	d__Bacteria;p__Pseudomonadota;c__Gammaproteobacteria;o__PS1;f__Thioglobaceae;g__Thiodubiliella	4	2	1	1	0	0	0
										g__Venatoribacter	d__Bacteria;p__Pseudomonadota;c__Gammaproteobacteria;o__Pseudomonadales;f__DSM-6294;g__Venatoribacter	4	4	0	0	0	0	0
										g__Hydrogenovibrio	d__Bacteria;p__Pseudomonadota;c__Gammaproteobacteria;o__Thiomicrospirales;f__Thiomicrospiraceae;g__Hydrogenovibrio	4	4	0	0	0	0	0
										g__Thiomicrospira	d__Bacteria;p__Pseudomonadota;c__Gammaproteobacteria;o__Thiomicrospirales;f__Thiomicrospiraceae;g__Thiomicrospira	4	4	0	0	0	0	0
										g__Dyella	d__Bacteria;p__Pseudomonadota;c__Gammaproteobacteria;o__Xanthomonadales;f__Rhodanobacteraceae;g__Dyella	4	2	0	0	2	0	0
										g__Pseudoxanthomonas	d__Bacteria;p__Pseudomonadota;c__Gammaproteobacteria;o__Xanthomonadales;f__Xanthomonadaceae;g__Pseudoxanthomonas	4	4	0	0	0	0	0
										g__Marispirochaeta	d__Bacteria;p__Spirochaetota;c__Spirochaetia;o__JC444;f__Marispirochaetaceae;g__Marispirochaeta	4	4	0	0	0	0	0
										g__Entomospira	d__Bacteria;p__Spirochaetota;c__Spirochaetia;o__WRBN01;f__WRBN01;g__Entomospira	4	4	0	0	0	0	0
										g__Terriglobus	d__Bacteria;p__Acidobacteriota;c__Terriglobia;o__Terriglobales;f__Acidobacteriaceae;g__Terriglobus	3	3	0	0	0	0	0
										g__Flaviflexus	d__Bacteria;p__Actinomycetota;c__Actinomycetia;o__Actinomycetales;f__Actinomycetaceae;g__Flaviflexus	3	3	0	0	0	0	0
										g__Georgenia	d__Bacteria;p__Actinomycetota;c__Actinomycetia;o__Actinomycetales;f__Actinomycetaceae;g__Georgenia	3	2	0	0	1	0	0
										g__Isoptericola	d__Bacteria;p__Actinomycetota;c__Actinomycetia;o__Actinomycetales;f__Cellulomonadaceae;g__Isoptericola	3	3	0	0	0	0	0
										g__Xylanimonas	d__Bacteria;p__Actinomycetota;c__Actinomycetia;o__Actinomycetales;f__Cellulomonadaceae;g__Xylanimonas	3	3	0	0	0	0	0
										g__Ornithinicoccus	d__Bacteria;p__Actinomycetota;c__Actinomycetia;o__Actinomycetales;f__Dermatophilaceae;g__Ornithinicoccus	3	3	0	0	0	0	0
										g__Phycicoccus	d__Bacteria;p__Actinomycetota;c__Actinomycetia;o__Actinomycetales;f__Dermatophilaceae;g__Phycicoccus	3	3	0	0	0	0	0
										g__Kineococcus	d__Bacteria;p__Actinomycetota;c__Actinomycetia;o__Actinomycetales;f__Kineococcaceae;g__Kineococcus	3	3	0	0	0	0	0
										g__Aquiluna	d__Bacteria;p__Actinomycetota;c__Actinomycetia;o__Actinomycetales;f__Microbacteriaceae;g__Aquiluna	3	3	0	0	0	0	0
										g__Frondihabitans	d__Bacteria;p__Actinomycetota;c__Actinomycetia;o__Actinomycetales;f__Microbacteriaceae;g__Frondihabitans	3	3	0	0	0	0	0
										g__Gulosibacter	d__Bacteria;p__Actinomycetota;c__Actinomycetia;o__Actinomycetales;f__Microbacteriaceae;g__Gulosibacter	3	2	0	0	1	0	0
										g__Plantibacter	d__Bacteria;p__Actinomycetota;c__Actinomycetia;o__Actinomycetales;f__Microbacteriaceae;g__Plantibacter	3	2	0	0	1	0	0
										g__Yonghaparkia	d__Bacteria;p__Actinomycetota;c__Actinomycetia;o__Actinomycetales;f__Microbacteriaceae;g__Yonghaparkia	3	3	0	0	0	0	0
										g__ZJ450	d__Bacteria;p__Actinomycetota;c__Actinomycetia;o__Actinomycetales;f__Microbacteriaceae;g__ZJ450	3	1	0	0	2	0	0
										g__Arthrobacter_F	d__Bacteria;p__Actinomycetota;c__Actinomycetia;o__Actinomycetales;f__Micrococcaceae;g__Arthrobacter_F	3	3	0	0	0	0	0
										g__Arthrobacter_K	d__Bacteria;p__Actinomycetota;c__Actinomycetia;o__Actinomycetales;f__Micrococcaceae;g__Arthrobacter_K	3	2	0	0	1	0	0
										g__Citricoccus	d__Bacteria;p__Actinomycetota;c__Actinomycetia;o__Actinomycetales;f__Micrococcaceae;g__Citricoccus	3	2	0	0	1	0	0
										g__Renibacterium	d__Bacteria;p__Actinomycetota;c__Actinomycetia;o__Actinomycetales;f__Micrococcaceae;g__Renibacterium	3	3	0	0	0	0	0
										g__Plantactinospora	d__Bacteria;p__Actinomycetota;c__Actinomycetia;o__Mycobacteriales;f__Micromonosporaceae;g__Plantactinospora	3	2	1	0	0	0	0
										g__Lawsonella	d__Bacteria;p__Actinomycetota;c__Actinomycetia;o__Mycobacteriales;f__Mycobacteriaceae;g__Lawsonella	3	3	0	0	0	0	0
										g__Actinokineospora	d__Bacteria;p__Actinomycetota;c__Actinomycetia;o__Mycobacteriales;f__Pseudonocardiaceae;g__Actinokineospora	3	0	0	0	3	0	0
										g__Kutzneria	d__Bacteria;p__Actinomycetota;c__Actinomycetia;o__Mycobacteriales;f__Pseudonocardiaceae;g__Kutzneria	3	3	0	0	0	0	0
										g__Saccharopolyspora_C	d__Bacteria;p__Actinomycetota;c__Actinomycetia;o__Mycobacteriales;f__Pseudonocardiaceae;g__Saccharopolyspora_C	3	3	0	0	0	0	0
										g__Saccharopolyspora_D	d__Bacteria;p__Actinomycetota;c__Actinomycetia;o__Mycobacteriales;f__Pseudonocardiaceae;g__Saccharopolyspora_D	3	3	0	0	0	0	0
										g__Nanopelagicus	d__Bacteria;p__Actinomycetota;c__Actinomycetia;o__Nanopelagicales;f__Nanopelagicaceae;g__Nanopelagicus	3	3	0	0	0	0	0
										g__Brevilactibacter	d__Bacteria;p__Actinomycetota;c__Actinomycetia;o__Propionibacteriales;f__Propionibacteriaceae;g__Brevilactibacter	3	3	0	0	0	0	0
										g__Microlunatus_A	d__Bacteria;p__Actinomycetota;c__Actinomycetia;o__Propionibacteriales;f__Propionibacteriaceae;g__Microlunatus_A	3	3	0	0	0	0	0
										g__Raineyella	d__Bacteria;p__Actinomycetota;c__Actinomycetia;o__Propionibacteriales;f__Propionibacteriaceae;g__Raineyella	3	3	0	0	0	0	0
										g__Thermophilibacter	d__Bacteria;p__Actinomycetota;c__Coriobacteriia;o__Coriobacteriales;f__Atopobiaceae;g__Thermophilibacter	3	2	0	0	1	0	0
										g__Adlercreutzia	d__Bacteria;p__Actinomycetota;c__Coriobacteriia;o__Coriobacteriales;f__Eggerthellaceae;g__Adlercreutzia	3	1	0	0	2	0	0
										g__Gordonibacter	d__Bacteria;p__Actinomycetota;c__Coriobacteriia;o__Coriobacteriales;f__Eggerthellaceae;g__Gordonibacter	3	2	0	0	1	0	0
										g__Rubrobacter_B	d__Bacteria;p__Actinomycetota;c__Rubrobacteria;o__Rubrobacterales;f__Rubrobacteraceae;g__Rubrobacter_B	3	3	0	0	0	0	0
										g__Baekduia	d__Bacteria;p__Actinomycetota;c__Thermoleophilia;o__Solirubrobacterales;f__Solirubrobacteraceae;g__Baekduia	3	3	0	0	0	0	0
										g__Hydrogenobacter	d__Bacteria;p__Aquificota;c__Aquificae;o__Aquificales;f__Aquificaceae;g__Hydrogenobacter	3	0	0	3	0	0	0
										g__Bacillus_P	d__Bacteria;p__Bacillota;c__Bacilli;o__Bacillales;f__Bacillaceae;g__Bacillus_P	3	2	1	0	0	0	0
										g__Siminovitchia	d__Bacteria;p__Bacillota;c__Bacilli;o__Bacillales;f__Bacillaceae_C;g__Siminovitchia	3	1	0	0	2	0	0
										g__Bacillus_I	d__Bacteria;p__Bacillota;c__Bacilli;o__Bacillales;f__Bacillaceae_H;g__Bacillus_I	3	2	0	0	1	0	0
										g__Metasolibacillus	d__Bacteria;p__Bacillota;c__Bacilli;o__Bacillales;f__Planococcaceae;g__Metasolibacillus	3	2	0	0	1	0	0
										g__Gracilibacillus	d__Bacteria;p__Bacillota;c__Bacilli;o__Bacillales_D;f__Amphibacillaceae;g__Gracilibacillus	3	2	0	0	1	0	0
										g__Virgibacillus_H	d__Bacteria;p__Bacillota;c__Bacilli;o__Bacillales_D;f__Amphibacillaceae;g__Virgibacillus_H	3	2	0	0	1	0	0
										g__Pontibacillus	d__Bacteria;p__Bacillota;c__Bacilli;o__Bacillales_D;f__BH030062;g__Pontibacillus	3	3	0	0	0	0	0
										g__Halobacillus_A	d__Bacteria;p__Bacillota;c__Bacilli;o__Bacillales_D;f__Halobacillaceae;g__Halobacillus_A	3	1	1	0	1	0	0
										g__Fictibacillus	d__Bacteria;p__Bacillota;c__Bacilli;o__Bacillales_G;f__Fictibacillaceae;g__Fictibacillus	3	2	0	0	1	0	0
										g__Alkalihalophilus	d__Bacteria;p__Bacillota;c__Bacilli;o__Bacillales_H;f__Bacillaceae_D;g__Alkalihalophilus	3	3	0	0	0	0	0
										g__Globicatella	d__Bacteria;p__Bacillota;c__Bacilli;o__Lactobacillales;f__Aerococcaceae;g__Globicatella	3	2	0	0	1	0	0
										g__Enterococcus_C	d__Bacteria;p__Bacillota;c__Bacilli;o__Lactobacillales;f__Enterococcaceae;g__Enterococcus_C	3	0	0	0	3	0	0
										g__Bombilactobacillus	d__Bacteria;p__Bacillota;c__Bacilli;o__Lactobacillales;f__Lactobacillaceae;g__Bombilactobacillus	3	3	0	0	0	0	0
										g__Furfurilactobacillus	d__Bacteria;p__Bacillota;c__Bacilli;o__Lactobacillales;f__Lactobacillaceae;g__Furfurilactobacillus	3	0	0	0	3	0	0
										g__Vagococcus_D	d__Bacteria;p__Bacillota;c__Bacilli;o__Lactobacillales;f__Vagococcaceae;g__Vagococcus_D	3	3	0	0	0	0	0
										g__Mesomycoplasma_A	d__Bacteria;p__Bacillota;c__Bacilli;o__Mycoplasmatales;f__Metamycoplasmataceae;g__Mesomycoplasma_A	3	3	0	0	0	0	0
										g__Mycoplasmopsis_B	d__Bacteria;p__Bacillota;c__Bacilli;o__Mycoplasmatales;f__Metamycoplasmataceae;g__Mycoplasmopsis_B	3	3	0	0	0	0	0
										g__Spiroplasma_B	d__Bacteria;p__Bacillota;c__Bacilli;o__Mycoplasmatales;f__Mycoplasmataceae;g__Spiroplasma_B	3	3	0	0	0	0	0
										g__Paenibacillus_S	d__Bacteria;p__Bacillota;c__Bacilli;o__Paenibacillales;f__NBRC-103111;g__Paenibacillus_S	3	2	0	0	1	0	0
										g__Jeotgalicoccus	d__Bacteria;p__Bacillota;c__Bacilli;o__Staphylococcales;f__Salinicoccaceae;g__Jeotgalicoccus	3	2	0	0	1	0	0
										g__Nosocomiicoccus	d__Bacteria;p__Bacillota;c__Bacilli;o__Staphylococcales;f__Salinicoccaceae;g__Nosocomiicoccus	3	1	0	0	2	0	0
										g__Anaerotignum	d__Bacteria;p__Bacillota_A;c__Clostridia;o__Lachnospirales;f__Anaerotignaceae;g__Anaerotignum	3	1	0	0	2	0	0
										g__Anaerobutyricum	d__Bacteria;p__Bacillota_A;c__Clostridia;o__Lachnospirales;f__Lachnospiraceae;g__Anaerobutyricum	3	1	1	0	1	0	0
										g__Clostridium_Q	d__Bacteria;p__Bacillota_A;c__Clostridia;o__Lachnospirales;f__Lachnospiraceae;g__Clostridium_Q	3	0	0	0	3	0	0
										g__Coprococcus	d__Bacteria;p__Bacillota_A;c__Clostridia;o__Lachnospirales;f__Lachnospiraceae;g__Coprococcus	3	1	0	0	2	0	0
										g__Dorea_A	d__Bacteria;p__Bacillota_A;c__Clostridia;o__Lachnospirales;f__Lachnospiraceae;g__Dorea_A	3	0	0	0	3	0	0
										g__Lachnoanaerobaculum	d__Bacteria;p__Bacillota_A;c__Clostridia;o__Lachnospirales;f__Lachnospiraceae;g__Lachnoanaerobaculum	3	1	0	0	2	0	0
										g__Mediterraneibacter	d__Bacteria;p__Bacillota_A;c__Clostridia;o__Lachnospirales;f__Lachnospiraceae;g__Mediterraneibacter	3	1	0	0	2	0	0
										g__Ruminococcus_E	d__Bacteria;p__Bacillota_A;c__Clostridia;o__Oscillospirales;f__Acutalibacteraceae;g__Ruminococcus_E	3	1	0	0	2	0	0
										g__Dysosmobacter	d__Bacteria;p__Bacillota_A;c__Clostridia;o__Oscillospirales;f__Oscillospiraceae;g__Dysosmobacter	3	0	1	0	2	0	0
										g__Intestinimonas	d__Bacteria;p__Bacillota_A;c__Clostridia;o__Oscillospirales;f__Oscillospiraceae;g__Intestinimonas	3	0	0	0	3	0	0
										g__Aminipila	d__Bacteria;p__Bacillota_A;c__Clostridia;o__Peptostreptococcales;f__Anaerovoracaceae;g__Aminipila	3	3	0	0	0	0	0
										g__Clostridium_W	d__Bacteria;p__Bacillota_A;c__Clostridia;o__Peptostreptococcales;f__Natronincolaceae;g__Clostridium_W	3	1	0	0	2	0	0
										g__KA00274	d__Bacteria;p__Bacillota_A;c__Clostridia;o__Saccharofermentanales;f__Fastidiosipilaceae;g__KA00274	3	3	0	0	0	0	0
										g__Helcococcus	d__Bacteria;p__Bacillota_A;c__Clostridia;o__Tissierellales;f__Peptoniphilaceae;g__Helcococcus	3	1	0	0	2	0	0
										g__Selenomonas	d__Bacteria;p__Bacillota_C;c__Negativicutes;o__Selenomonadales;f__Selenomonadaceae;g__Selenomonas	3	0	0	0	3	0	0
										g__Dialister	d__Bacteria;p__Bacillota_C;c__Negativicutes;o__Veillonellales;f__Dialisteraceae;g__Dialister	3	1	1	0	1	0	0
										g__Dysgonomonas	d__Bacteria;p__Bacteroidota;c__Bacteroidia;o__Bacteroidales;f__Dysgonomonadaceae;g__Dysgonomonas	3	0	0	2	1	0	0
										g__Labilibaculum	d__Bacteria;p__Bacteroidota;c__Bacteroidia;o__Bacteroidales;f__Marinifilaceae;g__Labilibaculum	3	3	0	0	0	0	0
										g__Odoribacter	d__Bacteria;p__Bacteroidota;c__Bacteroidia;o__Bacteroidales;f__Marinifilaceae;g__Odoribacter	3	0	0	3	0	0	0
										g__Carboxylicivirga	d__Bacteria;p__Bacteroidota;c__Bacteroidia;o__Bacteroidales;f__Marinilabiliaceae;g__Carboxylicivirga	3	1	0	2	0	0	0
										g__Duncaniella	d__Bacteria;p__Bacteroidota;c__Bacteroidia;o__Bacteroidales;f__Muribaculaceae;g__Duncaniella	3	0	0	3	0	0	0
										g__Niabella	d__Bacteria;p__Bacteroidota;c__Bacteroidia;o__Chitinophagales;f__Chitinophagaceae;g__Niabella	3	2	0	1	0	0	0
										g__Saprospira	d__Bacteria;p__Bacteroidota;c__Bacteroidia;o__Chitinophagales;f__Saprospiraceae;g__Saprospira	3	3	0	0	0	0	0
										g__Cyclobacterium	d__Bacteria;p__Bacteroidota;c__Bacteroidia;o__Cytophagales;f__Cyclobacteriaceae;g__Cyclobacterium	3	1	0	2	0	0	0
										g__Tunicatimonas	d__Bacteria;p__Bacteroidota;c__Bacteroidia;o__Cytophagales;f__Cyclobacteriaceae;g__Tunicatimonas	3	3	0	0	0	0	0
										g__Solirubrum	d__Bacteria;p__Bacteroidota;c__Bacteroidia;o__Cytophagales;f__Hymenobacteraceae;g__Solirubrum	3	3	0	0	0	0	0
										g__Runella	d__Bacteria;p__Bacteroidota;c__Bacteroidia;o__Cytophagales;f__Spirosomaceae;g__Runella	3	1	0	0	2	0	0
										g__Formosa	d__Bacteria;p__Bacteroidota;c__Bacteroidia;o__Flavobacteriales;f__Flavobacteriaceae;g__Formosa	3	3	0	0	0	0	0
										g__Lutibacter	d__Bacteria;p__Bacteroidota;c__Bacteroidia;o__Flavobacteriales;f__Flavobacteriaceae;g__Lutibacter	3	3	0	0	0	0	0
										g__Mariniflexile	d__Bacteria;p__Bacteroidota;c__Bacteroidia;o__Flavobacteriales;f__Flavobacteriaceae;g__Mariniflexile	3	2	0	0	1	0	0
										g__Psychroflexus	d__Bacteria;p__Bacteroidota;c__Bacteroidia;o__Flavobacteriales;f__Flavobacteriaceae;g__Psychroflexus	3	3	0	0	0	0	0
										g__Salegentibacter	d__Bacteria;p__Bacteroidota;c__Bacteroidia;o__Flavobacteriales;f__Flavobacteriaceae;g__Salegentibacter	3	3	0	0	0	0	0
										g__Zobellia	d__Bacteria;p__Bacteroidota;c__Bacteroidia;o__Flavobacteriales;f__Flavobacteriaceae;g__Zobellia	3	3	0	0	0	0	0
										g__Bergeyella_A	d__Bacteria;p__Bacteroidota;c__Bacteroidia;o__Flavobacteriales;f__Weeksellaceae;g__Bergeyella_A	3	3	0	0	0	0	0
										g__Prosthecochloris	d__Bacteria;p__Bacteroidota;c__Chlorobia;o__Chlorobiales;f__Chlorobiaceae;g__Prosthecochloris	3	3	0	0	0	0	0
										g__Poseidonibacter	d__Bacteria;p__Campylobacterota;c__Campylobacteria;o__Campylobacterales;f__Arcobacteraceae;g__Poseidonibacter	3	3	0	0	0	0	0
										g__Campylobacter_E	d__Bacteria;p__Campylobacterota;c__Campylobacteria;o__Campylobacterales;f__Campylobacteraceae;g__Campylobacter_E	3	0	0	3	0	0	0
										g__YY08-10	d__Bacteria;p__Campylobacterota;c__Campylobacteria;o__Campylobacterales;f__Nitratiruptoraceae;g__YY08-10	3	2	0	1	0	0	0
										g__Geminocystis	d__Bacteria;p__Cyanobacteriota;c__Cyanobacteriia;o__Cyanobacteriales;f__Cyanobacteriaceae;g__Geminocystis	3	3	0	0	0	0	0
										g__Aulosira	d__Bacteria;p__Cyanobacteriota;c__Cyanobacteriia;o__Cyanobacteriales;f__Nostocaceae;g__Aulosira	3	3	0	0	0	0	0
										g__Halothece	d__Bacteria;p__Cyanobacteriota;c__Cyanobacteriia;o__Cyanobacteriales;f__Rubidibacteraceae;g__Halothece	3	3	0	0	0	0	0
										g__O-77	d__Bacteria;p__Cyanobacteriota;c__Cyanobacteriia;o__Elainellales;f__Elainellaceae;g__O-77	3	3	0	0	0	0	0
										g__Gloeobacter	d__Bacteria;p__Cyanobacteriota;c__Cyanobacteriia;o__Gloeobacterales;f__Gloeobacteraceae;g__Gloeobacter	3	3	0	0	0	0	0
										g__CBW1002	d__Bacteria;p__Cyanobacteriota;c__Cyanobacteriia;o__PCC-6307;f__Cyanobiaceae;g__CBW1002	3	3	0	0	0	0	0
										g__Meiothermus	d__Bacteria;p__Deinococcota;c__Deinococci;o__Deinococcales;f__Thermaceae;g__Meiothermus	3	1	0	2	0	0	0
										g__Desulfopila	d__Bacteria;p__Desulfobacterota;c__Desulfobulbia;o__Desulfobulbales;f__Desulfocapsaceae;g__Desulfopila	3	3	0	0	0	0	0
										g__Desulfomicrobium	d__Bacteria;p__Desulfobacterota;c__Desulfovibrionia;o__Desulfovibrionales;f__Desulfomicrobiaceae;g__Desulfomicrobium	3	3	0	0	0	0	0
										g__Desulfolutivibrio	d__Bacteria;p__Desulfobacterota;c__Desulfovibrionia;o__Desulfovibrionales;f__Desulfovibrionaceae;g__Desulfolutivibrio	3	2	0	0	1	0	0
										g__Lawsonia	d__Bacteria;p__Desulfobacterota;c__Desulfovibrionia;o__Desulfovibrionales;f__Desulfovibrionaceae;g__Lawsonia	3	3	0	0	0	0	0
										g__Solidesulfovibrio	d__Bacteria;p__Desulfobacterota;c__Desulfovibrionia;o__Desulfovibrionales;f__Desulfovibrionaceae;g__Solidesulfovibrio	3	1	0	1	1	0	0
										g__Thermodesulfobacterium	d__Bacteria;p__Desulfobacterota;c__Thermodesulfobacteria;o__Thermodesulfobacteriales;f__Thermodesulfobacteriaceae;g__Thermodesulfobacterium	3	3	0	0	0	0	0
										g__Syntrophotalea	d__Bacteria;p__Desulfobacterota_F;c__Desulfuromonadia;o__Desulfuromonadales;f__Syntrophotaleaceae;g__Syntrophotalea	3	1	0	0	2	0	0
										g__Trichlorobacter	d__Bacteria;p__Desulfobacterota_F;c__Desulfuromonadia;o__Geobacterales;f__Pseudopelobacteraceae;g__Trichlorobacter	3	3	0	0	0	0	0
										g__Sneathia	d__Bacteria;p__Fusobacteriota;c__Fusobacteriia;o__Fusobacteriales;f__Leptotrichiaceae;g__Sneathia	3	2	0	1	0	0	0
										g__Gemmatimonas	d__Bacteria;p__Gemmatimonadota;c__Gemmatimonadetes;o__Gemmatimonadales;f__Gemmatimonadaceae;g__Gemmatimonas	3	3	0	0	0	0	0
										g__Thermodesulfovibrio	d__Bacteria;p__Nitrospirota;c__Thermodesulfovibrionia;o__Thermodesulfovibrionales;f__Thermodesulfovibrionaceae;g__Thermodesulfovibrio	3	3	0	0	0	0	0
										g__Leptospirillum_A	d__Bacteria;p__Nitrospirota_A;c__Leptospirillia;o__Leptospirillales;f__Leptospirillaceae;g__Leptospirillum_A	3	2	0	0	1	0	0
										g__Bremerella	d__Bacteria;p__Planctomycetota;c__Planctomycetia;o__Pirellulales;f__Pirellulaceae;g__Bremerella	3	3	0	0	0	0	0
										g__Stieleria	d__Bacteria;p__Planctomycetota;c__Planctomycetia;o__Pirellulales;f__Pirellulaceae;g__Stieleria	3	3	0	0	0	0	0
										g__Acidiphilium	d__Bacteria;p__Pseudomonadota;c__Alphaproteobacteria;o__Acetobacterales;f__Acetobacteraceae;g__Acidiphilium	3	2	0	0	1	0	0
										g__Kozakia	d__Bacteria;p__Pseudomonadota;c__Alphaproteobacteria;o__Acetobacterales;f__Acetobacteraceae;g__Kozakia	3	1	1	0	1	0	0
										g__Roseococcus	d__Bacteria;p__Pseudomonadota;c__Alphaproteobacteria;o__Acetobacterales;f__Acetobacteraceae;g__Roseococcus	3	3	0	0	0	0	0
										g__Roseomonas_D	d__Bacteria;p__Pseudomonadota;c__Alphaproteobacteria;o__Acetobacterales;f__Acetobacteraceae;g__Roseomonas_D	3	1	0	0	2	0	0
										g__Methylosinus	d__Bacteria;p__Pseudomonadota;c__Alphaproteobacteria;o__Rhizobiales;f__Beijerinckiaceae;g__Methylosinus	3	1	0	0	2	0	0
										g__Phreatobacter	d__Bacteria;p__Pseudomonadota;c__Alphaproteobacteria;o__Rhizobiales;f__Phreatobacteraceae;g__Phreatobacter	3	3	0	0	0	0	0
										g__Hoeflea	d__Bacteria;p__Pseudomonadota;c__Alphaproteobacteria;o__Rhizobiales;f__Rhizobiaceae;g__Hoeflea	3	3	0	0	0	0	0
										g__Pseudaminobacter	d__Bacteria;p__Pseudomonadota;c__Alphaproteobacteria;o__Rhizobiales;f__Rhizobiaceae;g__Pseudaminobacter	3	0	0	0	3	0	0
										g__Rhizobium_A	d__Bacteria;p__Pseudomonadota;c__Alphaproteobacteria;o__Rhizobiales;f__Rhizobiaceae;g__Rhizobium_A	3	3	0	0	0	0	0
										g__Roseitalea	d__Bacteria;p__Pseudomonadota;c__Alphaproteobacteria;o__Rhizobiales;f__Rhizobiaceae;g__Roseitalea	3	3	0	0	0	0	0
										g__Pannonibacter	d__Bacteria;p__Pseudomonadota;c__Alphaproteobacteria;o__Rhizobiales;f__Stappiaceae;g__Pannonibacter	3	1	0	0	2	0	0
										g__Stappia	d__Bacteria;p__Pseudomonadota;c__Alphaproteobacteria;o__Rhizobiales;f__Stappiaceae;g__Stappia	3	2	0	0	1	0	0
										g__Xanthobacter	d__Bacteria;p__Pseudomonadota;c__Alphaproteobacteria;o__Rhizobiales;f__Xanthobacteraceae;g__Xanthobacter	3	1	0	0	2	0	0
										g__Dinoroseobacter	d__Bacteria;p__Pseudomonadota;c__Alphaproteobacteria;o__Rhodobacterales;f__Rhodobacteraceae;g__Dinoroseobacter	3	3	0	0	0	0	0
										g__Gymnodinialimonas	d__Bacteria;p__Pseudomonadota;c__Alphaproteobacteria;o__Rhodobacterales;f__Rhodobacteraceae;g__Gymnodinialimonas	3	3	0	0	0	0	0
										g__Jannaschia	d__Bacteria;p__Pseudomonadota;c__Alphaproteobacteria;o__Rhodobacterales;f__Rhodobacteraceae;g__Jannaschia	3	3	0	0	0	0	0
										g__Octadecabacter	d__Bacteria;p__Pseudomonadota;c__Alphaproteobacteria;o__Rhodobacterales;f__Rhodobacteraceae;g__Octadecabacter	3	3	0	0	0	0	0
										g__Rhodobacter	d__Bacteria;p__Pseudomonadota;c__Alphaproteobacteria;o__Rhodobacterales;f__Rhodobacteraceae;g__Rhodobacter	3	0	0	0	3	0	0
										g__Rhodophyticola	d__Bacteria;p__Pseudomonadota;c__Alphaproteobacteria;o__Rhodobacterales;f__Rhodobacteraceae;g__Rhodophyticola	3	2	1	0	0	0	0
										g__Sagittula	d__Bacteria;p__Pseudomonadota;c__Alphaproteobacteria;o__Rhodobacterales;f__Rhodobacteraceae;g__Sagittula	3	1	0	0	2	0	0
										g__Thalassobius	d__Bacteria;p__Pseudomonadota;c__Alphaproteobacteria;o__Rhodobacterales;f__Rhodobacteraceae;g__Thalassobius	3	2	0	0	1	0	0
										g__Magnetospirillum	d__Bacteria;p__Pseudomonadota;c__Alphaproteobacteria;o__Rhodospirillales;f__Magnetospirillaceae;g__Magnetospirillum	3	0	0	0	3	0	0
										g__Phaeospirillum	d__Bacteria;p__Pseudomonadota;c__Alphaproteobacteria;o__Rhodospirillales;f__Magnetospirillaceae;g__Phaeospirillum	3	1	1	0	1	0	0
										g__Rhodospirillum	d__Bacteria;p__Pseudomonadota;c__Alphaproteobacteria;o__Rhodospirillales;f__Rhodospirillaceae;g__Rhodospirillum	3	3	0	0	0	0	0
										g__Cytomitobacter	d__Bacteria;p__Pseudomonadota;c__Alphaproteobacteria;o__Rickettsiales_A;f__1604HC;g__Cytomitobacter	3	3	0	0	0	0	0
										g__Blastomonas	d__Bacteria;p__Pseudomonadota;c__Alphaproteobacteria;o__Sphingomonadales;f__Sphingomonadaceae;g__Blastomonas	3	2	0	0	1	0	0
										g__Pelagerythrobacter	d__Bacteria;p__Pseudomonadota;c__Alphaproteobacteria;o__Sphingomonadales;f__Sphingomonadaceae;g__Pelagerythrobacter	3	0	2	0	1	0	0
										g__Rhizorhabdus	d__Bacteria;p__Pseudomonadota;c__Alphaproteobacteria;o__Sphingomonadales;f__Sphingomonadaceae;g__Rhizorhabdus	3	2	0	0	1	0	0
										g__Sphingomonas_E	d__Bacteria;p__Pseudomonadota;c__Alphaproteobacteria;o__Sphingomonadales;f__Sphingomonadaceae;g__Sphingomonas_E	3	2	0	0	1	0	0
										g__Laribacter	d__Bacteria;p__Pseudomonadota;c__Gammaproteobacteria;o__Burkholderiales;f__Aquaspirillaceae;g__Laribacter	3	0	0	0	3	0	0
										g__Trinickia	d__Bacteria;p__Pseudomonadota;c__Gammaproteobacteria;o__Burkholderiales;f__Burkholderiaceae;g__Trinickia	3	3	0	0	0	0	0
										g__Sutterella	d__Bacteria;p__Pseudomonadota;c__Gammaproteobacteria;o__Burkholderiales;f__Burkholderiaceae_A;g__Sutterella	3	1	0	0	2	0	0
										g__Limnohabitans	d__Bacteria;p__Pseudomonadota;c__Gammaproteobacteria;o__Burkholderiales;f__Burkholderiaceae_B;g__Limnohabitans	3	3	0	0	0	0	0
										g__Ramlibacter	d__Bacteria;p__Pseudomonadota;c__Gammaproteobacteria;o__Burkholderiales;f__Burkholderiaceae_B;g__Ramlibacter	3	3	0	0	0	0	0
										g__Rhizobacter	d__Bacteria;p__Pseudomonadota;c__Gammaproteobacteria;o__Burkholderiales;f__Burkholderiaceae_B;g__Rhizobacter	3	3	0	0	0	0	0
										g__Deefgea	d__Bacteria;p__Pseudomonadota;c__Gammaproteobacteria;o__Burkholderiales;f__Chitinibacteraceae;g__Deefgea	3	2	0	0	1	0	0
										g__Iodobacter	d__Bacteria;p__Pseudomonadota;c__Gammaproteobacteria;o__Burkholderiales;f__Chitinibacteraceae;g__Iodobacter	3	2	1	0	0	0	0
										g__Sideroxyarcus	d__Bacteria;p__Pseudomonadota;c__Gammaproteobacteria;o__Burkholderiales;f__Gallionellaceae;g__Sideroxyarcus	3	2	0	0	1	0	0
										g__Alysiella	d__Bacteria;p__Pseudomonadota;c__Gammaproteobacteria;o__Burkholderiales;f__Neisseriaceae;g__Alysiella	3	2	0	1	0	0	0
										g__Conchiformibius	d__Bacteria;p__Pseudomonadota;c__Gammaproteobacteria;o__Burkholderiales;f__Neisseriaceae;g__Conchiformibius	3	3	0	0	0	0	0
										g__Vitreoscilla	d__Bacteria;p__Pseudomonadota;c__Gammaproteobacteria;o__Burkholderiales;f__Neisseriaceae;g__Vitreoscilla	3	2	0	0	1	0	0
										g__Azoarcus	d__Bacteria;p__Pseudomonadota;c__Gammaproteobacteria;o__Burkholderiales;f__Rhodocyclaceae;g__Azoarcus	3	3	0	0	0	0	0
										g__Fluviibacter	d__Bacteria;p__Pseudomonadota;c__Gammaproteobacteria;o__Burkholderiales;f__Rhodocyclaceae;g__Fluviibacter	3	3	0	0	0	0	0
										g__Baumannia	d__Bacteria;p__Pseudomonadota;c__Gammaproteobacteria;o__Enterobacterales;f__Enterobacteriaceae;g__Baumannia	3	3	0	0	0	0	0
										g__Erwinia_B	d__Bacteria;p__Pseudomonadota;c__Gammaproteobacteria;o__Enterobacterales;f__Enterobacteriaceae;g__Erwinia_B	3	2	0	0	0	1	0
										g__Schneideria	d__Bacteria;p__Pseudomonadota;c__Gammaproteobacteria;o__Enterobacterales;f__Enterobacteriaceae;g__Schneideria	3	3	0	0	0	0	0
										g__Shimwellia	d__Bacteria;p__Pseudomonadota;c__Gammaproteobacteria;o__Enterobacterales;f__Enterobacteriaceae;g__Shimwellia	3	3	0	0	0	0	0
										g__Oceanisphaera	d__Bacteria;p__Pseudomonadota;c__Gammaproteobacteria;o__Enterobacterales_A;f__Aeromonadaceae;g__Oceanisphaera	3	3	0	0	0	0	0
										g__Colwellia	d__Bacteria;p__Pseudomonadota;c__Gammaproteobacteria;o__Enterobacterales_A;f__Alteromonadaceae;g__Colwellia	3	3	0	0	0	0	0
										g__Pararheinheimera	d__Bacteria;p__Pseudomonadota;c__Gammaproteobacteria;o__Enterobacterales_A;f__Alteromonadaceae;g__Pararheinheimera	3	3	0	0	0	0	0
										g__Thalassomonas	d__Bacteria;p__Pseudomonadota;c__Gammaproteobacteria;o__Enterobacterales_A;f__Alteromonadaceae;g__Thalassomonas	3	3	0	0	0	0	0
										g__Phocoenobacter	d__Bacteria;p__Pseudomonadota;c__Gammaproteobacteria;o__Enterobacterales_A;f__Pasteurellaceae;g__Phocoenobacter	3	1	0	0	0	2	0
										g__Rodentibacter	d__Bacteria;p__Pseudomonadota;c__Gammaproteobacteria;o__Enterobacterales_A;f__Pasteurellaceae;g__Rodentibacter	3	2	0	0	0	1	0
										g__Psychromonas	d__Bacteria;p__Pseudomonadota;c__Gammaproteobacteria;o__Enterobacterales_A;f__Psychromonadaceae;g__Psychromonas	3	3	0	0	0	0	0
										g__Allofrancisella	d__Bacteria;p__Pseudomonadota;c__Gammaproteobacteria;o__Francisellales;f__Francisellaceae;g__Allofrancisella	3	3	0	0	0	0	0
										g__Legionella_C	d__Bacteria;p__Pseudomonadota;c__Gammaproteobacteria;o__Legionellales;f__Legionellaceae;g__Legionella_C	3	3	0	0	0	0	0
										g__Legionella_D	d__Bacteria;p__Pseudomonadota;c__Gammaproteobacteria;o__Legionellales;f__Legionellaceae;g__Legionella_D	3	3	0	0	0	0	0
										g__GCF-002776555	d__Bacteria;p__Pseudomonadota;c__Gammaproteobacteria;o__Legionellales_A;f__Legionellaceae_A;g__GCF-002776555	3	3	0	0	0	0	0
										g__Cycloclasticus	d__Bacteria;p__Pseudomonadota;c__Gammaproteobacteria;o__Methylococcales;f__Cycloclasticaceae;g__Cycloclasticus	3	3	0	0	0	0	0
										g__Methylotuvimicrobium	d__Bacteria;p__Pseudomonadota;c__Gammaproteobacteria;o__Methylococcales;f__Methylomonadaceae;g__Methylotuvimicrobium	3	3	0	0	0	0	0
										g__Pseudothioglobus	d__Bacteria;p__Pseudomonadota;c__Gammaproteobacteria;o__PS1;f__Thioglobaceae;g__Pseudothioglobus	3	3	0	0	0	0	0
										g__Thioglobus_A	d__Bacteria;p__Pseudomonadota;c__Gammaproteobacteria;o__PS1;f__Thioglobaceae;g__Thioglobus_A	3	3	0	0	0	0	0
										g__TA22	d__Bacteria;p__Pseudomonadota;c__Gammaproteobacteria;o__Pseudomonadales;f__Halomonadaceae;g__TA22	3	3	0	0	0	0	0
										g__Neptunomonas	d__Bacteria;p__Pseudomonadota;c__Gammaproteobacteria;o__Pseudomonadales;f__Nitrincolaceae;g__Neptunomonas	3	3	0	0	0	0	0
										g__Entomomonas	d__Bacteria;p__Pseudomonadota;c__Gammaproteobacteria;o__Pseudomonadales;f__Pseudomonadaceae;g__Entomomonas	3	3	0	0	0	0	0
										g__Lysobacter_A	d__Bacteria;p__Pseudomonadota;c__Gammaproteobacteria;o__Xanthomonadales;f__Xanthomonadaceae;g__Lysobacter_A	3	3	0	0	0	0	0
										g__Lysobacter_B	d__Bacteria;p__Pseudomonadota;c__Gammaproteobacteria;o__Xanthomonadales;f__Xanthomonadaceae;g__Lysobacter_B	3	2	0	0	1	0	0
										g__Marinitoga	d__Bacteria;p__Thermotogota;c__Thermotogae;o__Petrotogales;f__Petrotogaceae;g__Marinitoga	3	1	0	0	2	0	0
										g__Pseudothermotoga_A	d__Bacteria;p__Thermotogota;c__Thermotogae;o__Thermotogales;f__DSM-5069;g__Pseudothermotoga_A	3	3	0	0	0	0	0
										g__Pseudothermotoga_B	d__Bacteria;p__Thermotogota;c__Thermotogae;o__Thermotogales;f__DSM-5069;g__Pseudothermotoga_B	3	3	0	0	0	0	0
										g__Haloferula	d__Bacteria;p__Verrucomicrobiota;c__Verrucomicrobiae;o__Verrucomicrobiales;f__Akkermansiaceae;g__Haloferula	3	3	0	0	0	0	0
										g__Luteolibacter	d__Bacteria;p__Verrucomicrobiota;c__Verrucomicrobiae;o__Verrucomicrobiales;f__Akkermansiaceae;g__Luteolibacter	3	3	0	0	0	0	0
										g__Paludibaculum	d__Bacteria;p__Acidobacteriota;c__Terriglobia;o__Bryobacterales;f__Bryobacteraceae;g__Paludibaculum	2	2	0	0	0	0	0
										g__Granulicella_C	d__Bacteria;p__Acidobacteriota;c__Terriglobia;o__Terriglobales;f__Acidobacteriaceae;g__Granulicella_C	2	1	1	0	0	0	0
										g__Terracidiphilus	d__Bacteria;p__Acidobacteriota;c__Terriglobia;o__Terriglobales;f__Acidobacteriaceae;g__Terracidiphilus	2	2	0	0	0	0	0
										g__Luteitalea	d__Bacteria;p__Acidobacteriota;c__Vicinamibacteria;o__Vicinamibacterales;f__Vicinamibacteraceae;g__Luteitalea	2	2	0	0	0	0	0
										g__Iamia	d__Bacteria;p__Actinomycetota;c__Acidimicrobiia;o__Acidimicrobiales;f__JAAYBP01;g__Iamia	2	2	0	0	0	0	0
										g__Gleimia	d__Bacteria;p__Actinomycetota;c__Actinomycetia;o__Actinomycetales;f__Actinomycetaceae;g__Gleimia	2	0	0	0	2	0	0
										g__Scrofimicrobium	d__Bacteria;p__Actinomycetota;c__Actinomycetia;o__Actinomycetales;f__Actinomycetaceae;g__Scrofimicrobium	2	2	0	0	0	0	0
										g__Parascardovia	d__Bacteria;p__Actinomycetota;c__Actinomycetia;o__Actinomycetales;f__Bifidobacteriaceae;g__Parascardovia	2	2	0	0	0	0	0
										g__Cellulomonas_A	d__Bacteria;p__Actinomycetota;c__Actinomycetia;o__Actinomycetales;f__Cellulomonadaceae;g__Cellulomonas_A	2	2	0	0	0	0	0
										g__Pengzhenrongella	d__Bacteria;p__Actinomycetota;c__Actinomycetia;o__Actinomycetales;f__Cellulomonadaceae;g__Pengzhenrongella	2	2	0	0	0	0	0
										g__Sanguibacter	d__Bacteria;p__Actinomycetota;c__Actinomycetia;o__Actinomycetales;f__Cellulomonadaceae;g__Sanguibacter	2	2	0	0	0	0	0
										g__Intrasporangium	d__Bacteria;p__Actinomycetota;c__Actinomycetia;o__Actinomycetales;f__Dermatophilaceae;g__Intrasporangium	2	2	0	0	0	0	0
										g__Pedococcus	d__Bacteria;p__Actinomycetota;c__Actinomycetia;o__Actinomycetales;f__Dermatophilaceae;g__Pedococcus	2	2	0	0	0	0	0
										g__Terrabacter	d__Bacteria;p__Actinomycetota;c__Actinomycetia;o__Actinomycetales;f__Dermatophilaceae;g__Terrabacter	2	1	0	0	1	0	0
										g__Chryseoglobus	d__Bacteria;p__Actinomycetota;c__Actinomycetia;o__Actinomycetales;f__Microbacteriaceae;g__Chryseoglobus	2	2	0	0	0	0	0
										g__Cnuibacter	d__Bacteria;p__Actinomycetota;c__Actinomycetia;o__Actinomycetales;f__Microbacteriaceae;g__Cnuibacter	2	1	0	0	1	0	0
										g__Frigoribacterium	d__Bacteria;p__Actinomycetota;c__Actinomycetia;o__Actinomycetales;f__Microbacteriaceae;g__Frigoribacterium	2	2	0	0	0	0	0
										g__Herbiconiux	d__Bacteria;p__Actinomycetota;c__Actinomycetia;o__Actinomycetales;f__Microbacteriaceae;g__Herbiconiux	2	1	0	0	1	0	0
										g__Homoserinimonas	d__Bacteria;p__Actinomycetota;c__Actinomycetia;o__Actinomycetales;f__Microbacteriaceae;g__Homoserinimonas	2	2	0	0	0	0	0
										g__Marinisubtilis	d__Bacteria;p__Actinomycetota;c__Actinomycetia;o__Actinomycetales;f__Microbacteriaceae;g__Marinisubtilis	2	2	0	0	0	0	0
										g__Microbacterium_A	d__Bacteria;p__Actinomycetota;c__Actinomycetia;o__Actinomycetales;f__Microbacteriaceae;g__Microbacterium_A	2	1	0	0	1	0	0
										g__Microterricola	d__Bacteria;p__Actinomycetota;c__Actinomycetia;o__Actinomycetales;f__Microbacteriaceae;g__Microterricola	2	1	0	0	1	0	0
										g__Mycetocola	d__Bacteria;p__Actinomycetota;c__Actinomycetia;o__Actinomycetales;f__Microbacteriaceae;g__Mycetocola	2	1	0	0	1	0	0
										g__Naasia	d__Bacteria;p__Actinomycetota;c__Actinomycetia;o__Actinomycetales;f__Microbacteriaceae;g__Naasia	2	2	0	0	0	0	0
										g__Subtercola	d__Bacteria;p__Actinomycetota;c__Actinomycetia;o__Actinomycetales;f__Microbacteriaceae;g__Subtercola	2	1	0	0	1	0	0
										g__Tropheryma	d__Bacteria;p__Actinomycetota;c__Actinomycetia;o__Actinomycetales;f__Microbacteriaceae;g__Tropheryma	2	2	0	0	0	0	0
										g__Arthrobacter_E	d__Bacteria;p__Actinomycetota;c__Actinomycetia;o__Actinomycetales;f__Micrococcaceae;g__Arthrobacter_E	2	1	0	0	1	0	0
										g__Nesterenkonia	d__Bacteria;p__Actinomycetota;c__Actinomycetia;o__Actinomycetales;f__Micrococcaceae;g__Nesterenkonia	2	1	0	0	1	0	0
										g__Jiangella	d__Bacteria;p__Actinomycetota;c__Actinomycetia;o__Jiangellales;f__Jiangellaceae;g__Jiangella	2	1	0	0	1	0	0
										g__Geodermatophilus	d__Bacteria;p__Actinomycetota;c__Actinomycetia;o__Mycobacteriales;f__Geodermatophilaceae;g__Geodermatophilus	2	2	0	0	0	0	0
										g__Modestobacter	d__Bacteria;p__Actinomycetota;c__Actinomycetia;o__Mycobacteriales;f__Geodermatophilaceae;g__Modestobacter	2	2	0	0	0	0	0
										g__Actinocatenispora	d__Bacteria;p__Actinomycetota;c__Actinomycetia;o__Mycobacteriales;f__Micromonosporaceae;g__Actinocatenispora	2	2	0	0	0	0	0
										g__Micromonospora_G	d__Bacteria;p__Actinomycetota;c__Actinomycetia;o__Mycobacteriales;f__Micromonosporaceae;g__Micromonospora_G	2	2	0	0	0	0	0
										g__Phytohabitans	d__Bacteria;p__Actinomycetota;c__Actinomycetia;o__Mycobacteriales;f__Micromonosporaceae;g__Phytohabitans	2	2	0	0	0	0	0
										g__Tomitella	d__Bacteria;p__Actinomycetota;c__Actinomycetia;o__Mycobacteriales;f__Mycobacteriaceae;g__Tomitella	2	0	0	0	2	0	0
										g__Marmoricola	d__Bacteria;p__Actinomycetota;c__Actinomycetia;o__Propionibacteriales;f__Nocardioidaceae;g__Marmoricola	2	2	0	0	0	0	0
										g__Mumia	d__Bacteria;p__Actinomycetota;c__Actinomycetia;o__Propionibacteriales;f__Nocardioidaceae;g__Mumia	2	2	0	0	0	0	0
										g__Brooklawnia	d__Bacteria;p__Actinomycetota;c__Actinomycetia;o__Propionibacteriales;f__Propionibacteriaceae;g__Brooklawnia	2	2	0	0	0	0	0
										g__Friedmanniella	d__Bacteria;p__Actinomycetota;c__Actinomycetia;o__Propionibacteriales;f__Propionibacteriaceae;g__Friedmanniella	2	2	0	0	0	0	0
										g__Streptacidiphilus	d__Bacteria;p__Actinomycetota;c__Actinomycetia;o__Streptomycetales;f__Streptomycetaceae;g__Streptacidiphilus	2	2	0	0	0	0	0
										g__Streptomyces_D	d__Bacteria;p__Actinomycetota;c__Actinomycetia;o__Streptomycetales;f__Streptomycetaceae;g__Streptomyces_D	2	2	0	0	0	0	0
										g__Thermobispora	d__Bacteria;p__Actinomycetota;c__Actinomycetia;o__Streptosporangiales;f__Streptosporangiaceae;g__Thermobispora	2	2	0	0	0	0	0
										g__Thermomonospora	d__Bacteria;p__Actinomycetota;c__Actinomycetia;o__Streptosporangiales;f__Streptosporangiaceae;g__Thermomonospora	2	1	0	0	1	0	0
										g__Lancefieldella	d__Bacteria;p__Actinomycetota;c__Coriobacteriia;o__Coriobacteriales;f__Atopobiaceae;g__Lancefieldella	2	1	0	0	1	0	0
										g__Parolsenella	d__Bacteria;p__Actinomycetota;c__Coriobacteriia;o__Coriobacteriales;f__Atopobiaceae;g__Parolsenella	2	0	0	0	2	0	0
										g__Berryella	d__Bacteria;p__Actinomycetota;c__Coriobacteriia;o__Coriobacteriales;f__Eggerthellaceae;g__Berryella	2	2	0	0	0	0	0
										g__Phoenicibacter	d__Bacteria;p__Actinomycetota;c__Coriobacteriia;o__Coriobacteriales;f__Eggerthellaceae;g__Phoenicibacter	2	2	0	0	0	0	0
										g__Raoultibacter	d__Bacteria;p__Actinomycetota;c__Coriobacteriia;o__Coriobacteriales;f__Eggerthellaceae;g__Raoultibacter	2	0	0	0	2	0	0
										g__Slackia	d__Bacteria;p__Actinomycetota;c__Coriobacteriia;o__Coriobacteriales;f__Eggerthellaceae;g__Slackia	2	0	0	0	2	0	0
										g__Rubrobacter	d__Bacteria;p__Actinomycetota;c__Rubrobacteria;o__Rubrobacterales;f__Rubrobacteraceae;g__Rubrobacter	2	2	0	0	0	0	0
										g__Miltoncostaea	d__Bacteria;p__Actinomycetota;c__Thermoleophilia;o__Miltoncostaeales;f__Miltoncostaeaceae;g__Miltoncostaea	2	2	0	0	0	0	0
										g__Palsa-465	d__Bacteria;p__Actinomycetota;c__Thermoleophilia;o__Solirubrobacterales;f__Solirubrobacteraceae;g__Palsa-465	2	2	0	0	0	0	0
										g__Paraconexibacter	d__Bacteria;p__Actinomycetota;c__Thermoleophilia;o__Solirubrobacterales;f__Solirubrobacteraceae;g__Paraconexibacter	2	2	0	0	0	0	0
										g__Thermocrinis	d__Bacteria;p__Aquificota;c__Aquificae;o__Aquificales;f__Aquificaceae;g__Thermocrinis	2	2	0	0	0	0	0
										g__UBA11096	d__Bacteria;p__Aquificota;c__Aquificae;o__Aquificales;f__Aquificaceae;g__UBA11096	2	1	0	1	0	0	0
										g__Sulfurihydrogenibium	d__Bacteria;p__Aquificota;c__Aquificae;o__Hydrogenothermales;f__Hydrogenothermaceae;g__Sulfurihydrogenibium	2	2	0	0	0	0	0
										g__JAKAXI01	d__Bacteria;p__Bacillota;c__Bacilli;o__Alicyclobacillales;f__Alicyclobacillaceae;g__JAKAXI01	2	2	0	0	0	0	0
										g__Metabacillus_B	d__Bacteria;p__Bacillota;c__Bacilli;o__Bacillales;f__Bacillaceae;g__Metabacillus_B	2	2	0	0	0	0	0
										g__Sutcliffiella	d__Bacteria;p__Bacillota;c__Bacilli;o__Bacillales;f__Bacillaceae_I;g__Sutcliffiella	2	1	0	0	1	0	0
										g__Bacillus_AB	d__Bacteria;p__Bacillota;c__Bacilli;o__Bacillales;f__DSM-18226;g__Bacillus_AB	2	1	0	0	1	0	0
										g__Bacillus_BD	d__Bacteria;p__Bacillota;c__Bacilli;o__Bacillales;f__DSM-18226;g__Bacillus_BD	2	2	0	0	0	0	0
										g__Bacillus_BU	d__Bacteria;p__Bacillota;c__Bacilli;o__Bacillales;f__DSM-18226;g__Bacillus_BU	2	1	0	0	1	0	0
										g__Bacillus_Z	d__Bacteria;p__Bacillota;c__Bacilli;o__Bacillales;f__DSM-18226;g__Bacillus_Z	2	1	0	0	1	0	0
										g__Paenisporosarcina	d__Bacteria;p__Bacillota;c__Bacilli;o__Bacillales;f__Planococcaceae;g__Paenisporosarcina	2	2	0	0	0	0	0
										g__Rummeliibacillus	d__Bacteria;p__Bacillota;c__Bacilli;o__Bacillales;f__Planococcaceae;g__Rummeliibacillus	2	0	0	0	2	0	0
										g__Lentibacillus	d__Bacteria;p__Bacillota;c__Bacilli;o__Bacillales_D;f__Amphibacillaceae;g__Lentibacillus	2	2	0	0	0	0	0
										g__Radiobacillus	d__Bacteria;p__Bacillota;c__Bacilli;o__Bacillales_D;f__Amphibacillaceae;g__Radiobacillus	2	2	0	0	0	0	0
										g__Virgibacillus_F	d__Bacteria;p__Bacillota;c__Bacilli;o__Bacillales_D;f__Amphibacillaceae;g__Virgibacillus_F	2	2	0	0	0	0	0
										g__Salimicrobium	d__Bacteria;p__Bacillota;c__Bacilli;o__Bacillales_D;f__Halobacillaceae;g__Salimicrobium	2	1	0	0	1	0	0
										g__Fictibacillus_C	d__Bacteria;p__Bacillota;c__Bacilli;o__Bacillales_G;f__Fictibacillaceae;g__Fictibacillus_C	2	1	0	0	1	0	0
										g__Pseudalkalibacillus	d__Bacteria;p__Bacillota;c__Bacilli;o__Bacillales_G;f__Fictibacillaceae;g__Pseudalkalibacillus	2	2	0	0	0	0	0
										g__Halalkalibacterium	d__Bacteria;p__Bacillota;c__Bacilli;o__Bacillales_H;f__Bacillaceae_D;g__Halalkalibacterium	2	0	0	0	2	0	0
										g__Evansella	d__Bacteria;p__Bacillota;c__Bacilli;o__Bacillales_H;f__Salisediminibacteriaceae;g__Evansella	2	2	0	0	0	0	0
										g__Salisediminibacterium	d__Bacteria;p__Bacillota;c__Bacilli;o__Bacillales_H;f__Salisediminibacteriaceae;g__Salisediminibacterium	2	2	0	0	0	0	0
										g__Brevibacillus_E	d__Bacteria;p__Bacillota;c__Bacilli;o__Brevibacillales;f__Brevibacillaceae;g__Brevibacillus_E	2	1	0	0	1	0	0
										g__Catenibacterium	d__Bacteria;p__Bacillota;c__Bacilli;o__Erysipelotrichales;f__Coprobacillaceae;g__Catenibacterium	2	0	0	1	1	0	0
										g__Massilimicrobiota	d__Bacteria;p__Bacillota;c__Bacilli;o__Erysipelotrichales;f__Coprobacillaceae;g__Massilimicrobiota	2	0	0	0	2	0	0
										g__Allobaculum	d__Bacteria;p__Bacillota;c__Bacilli;o__Erysipelotrichales;f__Erysipelotrichaceae;g__Allobaculum	2	1	0	0	1	0	0
										g__Amedibacterium	d__Bacteria;p__Bacillota;c__Bacilli;o__Erysipelotrichales;f__Erysipelotrichaceae;g__Amedibacterium	2	0	0	0	2	0	0
										g__Bulleidia	d__Bacteria;p__Bacillota;c__Bacilli;o__Erysipelotrichales;f__Erysipelotrichaceae;g__Bulleidia	2	0	0	1	1	0	0
										g__Abiotrophia	d__Bacteria;p__Bacillota;c__Bacilli;o__Lactobacillales;f__Aerococcaceae;g__Abiotrophia	2	0	0	0	2	0	0
										g__Enterococcus_F	d__Bacteria;p__Bacillota;c__Bacilli;o__Lactobacillales;f__Enterococcaceae;g__Enterococcus_F	2	2	0	0	0	0	0
										g__CALYQJ01	d__Bacteria;p__Bacillota;c__Bacilli;o__Lactobacillales;f__Lactobacillaceae;g__CALYQJ01	2	2	0	0	0	0	0
										g__Listeria_A	d__Bacteria;p__Bacillota;c__Bacilli;o__Lactobacillales;f__Listeriaceae;g__Listeria_A	2	0	0	0	2	0	0
										g__Edwardiiplasma	d__Bacteria;p__Bacillota;c__Bacilli;o__Mycoplasmatales;f__Mycoplasmataceae;g__Edwardiiplasma	2	2	0	0	0	0	0
										g__Eperythrozoon_B	d__Bacteria;p__Bacillota;c__Bacilli;o__Mycoplasmatales;f__Mycoplasmoidaceae;g__Eperythrozoon_B	2	2	0	0	0	0	0
										g__Paenibacillus_F	d__Bacteria;p__Bacillota;c__Bacilli;o__Paenibacillales;f__NBRC-103111;g__Paenibacillus_F	2	0	0	0	2	0	0
										g__Salinicoccus	d__Bacteria;p__Bacillota;c__Bacilli;o__Staphylococcales;f__Salinicoccaceae;g__Salinicoccus	2	0	1	0	1	0	0
										g__Thermoactinomyces	d__Bacteria;p__Bacillota;c__Bacilli;o__Thermoactinomycetales;f__Thermoactinomycetaceae;g__Thermoactinomyces	2	2	0	0	0	0	0
										g__Tumebacillus_A	d__Bacteria;p__Bacillota;c__Bacilli;o__Tumebacillales;f__Tumebacillaceae;g__Tumebacillus_A	2	2	0	0	0	0	0
										g__RUG740	d__Bacteria;p__Bacillota_A;c__Clostridia;o__Christensenellales;f__CAG-74;g__RUG740	2	2	0	0	0	0	0
										g__Clostridium_T	d__Bacteria;p__Bacillota_A;c__Clostridia;o__Clostridiales;f__Clostridiaceae;g__Clostridium_T	2	0	0	0	2	0	0
										g__JN-1	d__Bacteria;p__Bacillota_A;c__Clostridia;o__Clostridiales;f__Clostridiaceae;g__JN-1	2	1	1	0	0	0	0
										g__Cellulosilyticum	d__Bacteria;p__Bacillota_A;c__Clostridia;o__Lachnospirales;f__Cellulosilyticaceae;g__Cellulosilyticum	2	0	0	0	2	0	0
										g__Bariatricus	d__Bacteria;p__Bacillota_A;c__Clostridia;o__Lachnospirales;f__Lachnospiraceae;g__Bariatricus	2	0	0	0	2	0	0
										g__Coprococcus_A	d__Bacteria;p__Bacillota_A;c__Clostridia;o__Lachnospirales;f__Lachnospiraceae;g__Coprococcus_A	2	0	0	0	2	0	0
										g__Extibacter	d__Bacteria;p__Bacillota_A;c__Clostridia;o__Lachnospirales;f__Lachnospiraceae;g__Extibacter	2	2	0	0	0	0	0
										g__Kineothrix	d__Bacteria;p__Bacillota_A;c__Clostridia;o__Lachnospirales;f__Lachnospiraceae;g__Kineothrix	2	1	0	0	1	0	0
										g__Lachnospira	d__Bacteria;p__Bacillota_A;c__Clostridia;o__Lachnospirales;f__Lachnospiraceae;g__Lachnospira	2	0	2	0	0	0	0
										g__Novisyntrophococcus	d__Bacteria;p__Bacillota_A;c__Clostridia;o__Lachnospirales;f__Lachnospiraceae;g__Novisyntrophococcus	2	1	0	0	1	0	0
										g__Wujia	d__Bacteria;p__Bacillota_A;c__Clostridia;o__Lachnospirales;f__Lachnospiraceae;g__Wujia	2	0	0	0	2	0	0
										g__Vallitalea	d__Bacteria;p__Bacillota_A;c__Clostridia;o__Lachnospirales;f__Vallitaleaceae;g__Vallitalea	2	2	0	0	0	0	0
										g__Monoglobus	d__Bacteria;p__Bacillota_A;c__Clostridia;o__Monoglobales;f__Monoglobaceae;g__Monoglobus	2	1	0	1	0	0	0
										g__Acutalibacter	d__Bacteria;p__Bacillota_A;c__Clostridia;o__Oscillospirales;f__Acutalibacteraceae;g__Acutalibacter	2	0	0	0	2	0	0
										g__Caproiciproducens	d__Bacteria;p__Bacillota_A;c__Clostridia;o__Oscillospirales;f__Acutalibacteraceae;g__Caproiciproducens	2	1	0	0	1	0	0
										g__Agathobaculum	d__Bacteria;p__Bacillota_A;c__Clostridia;o__Oscillospirales;f__Butyricicoccaceae;g__Agathobaculum	2	0	0	0	2	0	0
										g__Lawsonibacter	d__Bacteria;p__Bacillota_A;c__Clostridia;o__Oscillospirales;f__Oscillospiraceae;g__Lawsonibacter	2	1	0	0	1	0	0
										g__Vescimonas	d__Bacteria;p__Bacillota_A;c__Clostridia;o__Oscillospirales;f__Oscillospiraceae;g__Vescimonas	2	1	0	0	1	0	0
										g__Anaerotruncus	d__Bacteria;p__Bacillota_A;c__Clostridia;o__Oscillospirales;f__Ruminococcaceae;g__Anaerotruncus	2	1	0	0	1	0	0
										g__Gemmiger	d__Bacteria;p__Bacillota_A;c__Clostridia;o__Oscillospirales;f__Ruminococcaceae;g__Gemmiger	2	1	0	0	1	0	0
										g__Ruminococcus_D	d__Bacteria;p__Bacillota_A;c__Clostridia;o__Oscillospirales;f__Ruminococcaceae;g__Ruminococcus_D	2	1	0	0	1	0	0
										g__Ruminococcus_F	d__Bacteria;p__Bacillota_A;c__Clostridia;o__Oscillospirales;f__Ruminococcaceae;g__Ruminococcus_F	2	0	0	0	2	0	0
										g__Alkaliphilus_B	d__Bacteria;p__Bacillota_A;c__Clostridia;o__Peptostreptococcales;f__Natronincolaceae;g__Alkaliphilus_B	2	1	0	0	1	0	0
										g__Peptacetobacter	d__Bacteria;p__Bacillota_A;c__Clostridia;o__Peptostreptococcales;f__Peptostreptococcaceae;g__Peptacetobacter	2	1	0	0	1	0	0
										g__Romboutsia	d__Bacteria;p__Bacillota_A;c__Clostridia;o__Peptostreptococcales;f__Peptostreptococcaceae;g__Romboutsia	2	2	0	0	0	0	0
										g__Tepidibacter_A	d__Bacteria;p__Bacillota_A;c__Clostridia;o__Peptostreptococcales;f__Peptostreptococcaceae;g__Tepidibacter_A	2	1	0	0	1	0	0
										g__Crassaminicella	d__Bacteria;p__Bacillota_A;c__Clostridia;o__Peptostreptococcales;f__Thermotaleaceae;g__Crassaminicella	2	2	0	0	0	0	0
										g__Ezakiella	d__Bacteria;p__Bacillota_A;c__Clostridia;o__Tissierellales;f__Peptoniphilaceae;g__Ezakiella	2	2	0	0	0	0	0
										g__Fenollaria	d__Bacteria;p__Bacillota_A;c__Clostridia;o__Tissierellales;f__Peptoniphilaceae;g__Fenollaria	2	2	0	0	0	0	0
										g__Murdochiella	d__Bacteria;p__Bacillota_A;c__Clostridia;o__Tissierellales;f__Peptoniphilaceae;g__Murdochiella	2	2	0	0	0	0	0
										g__Sedimentibacter	d__Bacteria;p__Bacillota_A;c__Clostridia;o__Tissierellales;f__Sedimentibacteraceae;g__Sedimentibacter	2	2	0	0	0	0	0
										g__Tepidanaerobacter	d__Bacteria;p__Bacillota_A;c__Thermosediminibacteria;o__Thermosediminibacterales;f__Tepidanaerobacteraceae;g__Tepidanaerobacter	2	0	0	0	2	0	0
										g__Desulforudis	d__Bacteria;p__Bacillota_B;c__Desulfotomaculia;o__Ammonifexales;f__Desulforudaceae;g__Desulforudis	2	2	0	0	0	0	0
										g__Sporotomaculum	d__Bacteria;p__Bacillota_B;c__Desulfotomaculia;o__Desulfotomaculales;f__Desulfallaceae;g__Sporotomaculum	2	1	0	0	1	0	0
										g__Phascolarctobacterium_A	d__Bacteria;p__Bacillota_C;c__Negativicutes;o__Acidaminococcales;f__Acidaminococcaceae;g__Phascolarctobacterium_A	2	2	0	0	0	0	0
										g__Pelosinus	d__Bacteria;p__Bacillota_C;c__Negativicutes;o__Propionisporales;f__DSM-13327;g__Pelosinus	2	1	0	0	1	0	0
										g__Natranaerobius	d__Bacteria;p__Bacillota_D;c__Natranaerobiia;o__Natranaerobiales;f__Natranaerobiaceae;g__Natranaerobius	2	2	0	0	0	0	0
										g__Iocasia	d__Bacteria;p__Bacillota_F;c__Halanaerobiia;o__Halanaerobiales;f__DTU029;g__Iocasia	2	0	0	0	2	0	0
										g__Halanaerobium	d__Bacteria;p__Bacillota_F;c__Halanaerobiia;o__Halanaerobiales;f__Halanaerobiaceae;g__Halanaerobium	2	2	0	0	0	0	0
										g__Bu05	d__Bacteria;p__Bacillota_G;c__Limnochordia;o__Limnochordales;f__Bu05;g__Bu05	2	2	0	0	0	0	0
										g__Paraprevotella	d__Bacteria;p__Bacteroidota;c__Bacteroidia;o__Bacteroidales;f__Bacteroidaceae;g__Paraprevotella	2	0	0	2	0	0	0
										g__Barnesiella	d__Bacteria;p__Bacteroidota;c__Bacteroidia;o__Bacteroidales;f__Barnesiellaceae;g__Barnesiella	2	0	1	1	0	0	0
										g__Coprobacter	d__Bacteria;p__Bacteroidota;c__Bacteroidia;o__Bacteroidales;f__Coprobacteraceae;g__Coprobacter	2	2	0	0	0	0	0
										g__Petrimonas	d__Bacteria;p__Bacteroidota;c__Bacteroidia;o__Bacteroidales;f__Dysgonomonadaceae;g__Petrimonas	2	2	0	0	0	0	0
										g__Proteiniphilum	d__Bacteria;p__Bacteroidota;c__Bacteroidia;o__Bacteroidales;f__Dysgonomonadaceae;g__Proteiniphilum	2	1	0	0	1	0	0
										g__Porphyromonas_A	d__Bacteria;p__Bacteroidota;c__Bacteroidia;o__Bacteroidales;f__Porphyromonadaceae;g__Porphyromonas_A	2	0	0	1	1	0	0
										g__Acetobacteroides	d__Bacteria;p__Bacteroidota;c__Bacteroidia;o__Bacteroidales;f__ZOR0009;g__Acetobacteroides	2	2	0	0	0	0	0
										g__Ferruginibacter	d__Bacteria;p__Bacteroidota;c__Bacteroidia;o__Chitinophagales;f__Chitinophagaceae;g__Ferruginibacter	2	2	0	0	0	0	0
										g__Flavihumibacter	d__Bacteria;p__Bacteroidota;c__Bacteroidia;o__Chitinophagales;f__Chitinophagaceae;g__Flavihumibacter	2	2	0	0	0	0	0
										g__Paraflavitalea	d__Bacteria;p__Bacteroidota;c__Bacteroidia;o__Chitinophagales;f__Chitinophagaceae;g__Paraflavitalea	2	2	0	0	0	0	0
										g__Sediminibacterium	d__Bacteria;p__Bacteroidota;c__Bacteroidia;o__Chitinophagales;f__Chitinophagaceae;g__Sediminibacterium	2	2	0	0	0	0	0
										g__Aureispira	d__Bacteria;p__Bacteroidota;c__Bacteroidia;o__Chitinophagales;f__Saprospiraceae;g__Aureispira	2	0	0	2	0	0	0
										g__JAKSBZ01	d__Bacteria;p__Bacteroidota;c__Bacteroidia;o__Cytophagales;f__Cyclobacteriaceae;g__JAKSBZ01	2	1	0	0	1	0	0
										g__Reichenbachiella	d__Bacteria;p__Bacteroidota;c__Bacteroidia;o__Cytophagales;f__Cyclobacteriaceae;g__Reichenbachiella	2	1	1	0	0	0	0
										g__Adhaeribacter	d__Bacteria;p__Bacteroidota;c__Bacteroidia;o__Cytophagales;f__Hymenobacteraceae;g__Adhaeribacter	2	1	1	0	0	0	0
										g__Nibribacter	d__Bacteria;p__Bacteroidota;c__Bacteroidia;o__Cytophagales;f__Hymenobacteraceae;g__Nibribacter	2	1	0	1	0	0	0
										g__Rufibacter	d__Bacteria;p__Bacteroidota;c__Bacteroidia;o__Cytophagales;f__Hymenobacteraceae;g__Rufibacter	2	2	0	0	0	0	0
										g__Aquirufa	d__Bacteria;p__Bacteroidota;c__Bacteroidia;o__Cytophagales;f__Spirosomaceae;g__Aquirufa	2	2	0	0	0	0	0
										g__Emticicia	d__Bacteria;p__Bacteroidota;c__Bacteroidia;o__Cytophagales;f__Spirosomaceae;g__Emticicia	2	2	0	0	0	0	0
										g__IE-0392	d__Bacteria;p__Bacteroidota;c__Bacteroidia;o__Cytophagales;f__Spirosomaceae;g__IE-0392	2	2	0	0	0	0	0
										g__Walczuchella	d__Bacteria;p__Bacteroidota;c__Bacteroidia;o__Flavobacteriales;f__Blattabacteriaceae;g__Walczuchella	2	2	0	0	0	0	0
										g__Aestuariibaculum	d__Bacteria;p__Bacteroidota;c__Bacteroidia;o__Flavobacteriales;f__Flavobacteriaceae;g__Aestuariibaculum	2	2	0	0	0	0	0
										g__Algibacter	d__Bacteria;p__Bacteroidota;c__Bacteroidia;o__Flavobacteriales;f__Flavobacteriaceae;g__Algibacter	2	2	0	0	0	0	0
										g__Arenibacter	d__Bacteria;p__Bacteroidota;c__Bacteroidia;o__Flavobacteriales;f__Flavobacteriaceae;g__Arenibacter	2	2	0	0	0	0	0
										g__Croceibacter	d__Bacteria;p__Bacteroidota;c__Bacteroidia;o__Flavobacteriales;f__Flavobacteriaceae;g__Croceibacter	2	2	0	0	0	0	0
										g__Flavivirga	d__Bacteria;p__Bacteroidota;c__Bacteroidia;o__Flavobacteriales;f__Flavobacteriaceae;g__Flavivirga	2	2	0	0	0	0	0
										g__Kordia	d__Bacteria;p__Bacteroidota;c__Bacteroidia;o__Flavobacteriales;f__Flavobacteriaceae;g__Kordia	2	2	0	0	0	0	0
										g__Leeuwenhoekiella	d__Bacteria;p__Bacteroidota;c__Bacteroidia;o__Flavobacteriales;f__Flavobacteriaceae;g__Leeuwenhoekiella	2	1	0	0	1	0	0
										g__Mangrovimonas	d__Bacteria;p__Bacteroidota;c__Bacteroidia;o__Flavobacteriales;f__Flavobacteriaceae;g__Mangrovimonas	2	0	0	0	2	0	0
										g__Muricauda_A	d__Bacteria;p__Bacteroidota;c__Bacteroidia;o__Flavobacteriales;f__Flavobacteriaceae;g__Muricauda_A	2	2	0	0	0	0	0
										g__Polaribacter_A	d__Bacteria;p__Bacteroidota;c__Bacteroidia;o__Flavobacteriales;f__Flavobacteriaceae;g__Polaribacter_A	2	2	0	0	0	0	0
										g__Psychroserpens	d__Bacteria;p__Bacteroidota;c__Bacteroidia;o__Flavobacteriales;f__Flavobacteriaceae;g__Psychroserpens	2	2	0	0	0	0	0
										g__Salinimicrobium	d__Bacteria;p__Bacteroidota;c__Bacteroidia;o__Flavobacteriales;f__Flavobacteriaceae;g__Salinimicrobium	2	1	0	1	0	0	0
										g__Seonamhaeicola	d__Bacteria;p__Bacteroidota;c__Bacteroidia;o__Flavobacteriales;f__Flavobacteriaceae;g__Seonamhaeicola	2	2	0	0	0	0	0
										g__Tamlana_A	d__Bacteria;p__Bacteroidota;c__Bacteroidia;o__Flavobacteriales;f__Flavobacteriaceae;g__Tamlana_A	2	0	0	2	0	0	0
										g__Wocania	d__Bacteria;p__Bacteroidota;c__Bacteroidia;o__Flavobacteriales;f__Flavobacteriaceae;g__Wocania	2	1	1	0	0	0	0
										g__Faecalibacter	d__Bacteria;p__Bacteroidota;c__Bacteroidia;o__Flavobacteriales;f__Weeksellaceae;g__Faecalibacter	2	1	1	0	0	0	0
										g__MFBS3-17	d__Bacteria;p__Bacteroidota;c__Bacteroidia;o__Flavobacteriales;f__Weeksellaceae;g__MFBS3-17	2	2	0	0	0	0	0
										g__Weeksella	d__Bacteria;p__Bacteroidota;c__Bacteroidia;o__Flavobacteriales;f__Weeksellaceae;g__Weeksella	2	0	0	2	0	0	0
										g__Pelobium	d__Bacteria;p__Bacteroidota;c__Bacteroidia;o__Sphingobacteriales;f__Sphingobacteriaceae;g__Pelobium	2	2	0	0	0	0	0
										g__Pseudosphingobacterium	d__Bacteria;p__Bacteroidota;c__Bacteroidia;o__Sphingobacteriales;f__Sphingobacteriaceae;g__Pseudosphingobacterium	2	0	1	1	0	0	0
										g__Solitalea	d__Bacteria;p__Bacteroidota;c__Bacteroidia;o__Sphingobacteriales;f__Sphingobacteriaceae;g__Solitalea	2	2	0	0	0	0	0
										g__Ignavibacterium	d__Bacteria;p__Bacteroidota;c__Ignavibacteria;o__Ignavibacteriales;f__Ignavibacteriaceae;g__Ignavibacterium	2	1	0	0	1	0	0
										g__Bacteriovorax	d__Bacteria;p__Bdellovibrionota;c__Bacteriovoracia;o__Bacteriovoracales;f__Bacteriovoracaceae;g__Bacteriovorax	2	2	0	0	0	0	0
										g__Halobacteriovorax	d__Bacteria;p__Bdellovibrionota;c__Bacteriovoracia;o__Bacteriovoracales;f__Bacteriovoracaceae;g__Halobacteriovorax	2	2	0	0	0	0	0
										g__Caldithrix	d__Bacteria;p__Calditrichota;c__Calditrichia;o__Calditrichales;f__Calditrichaceae;g__Caldithrix	2	2	0	0	0	0	0
										g__Arcobacter	d__Bacteria;p__Campylobacterota;c__Campylobacteria;o__Campylobacterales;f__Arcobacteraceae;g__Arcobacter	2	2	0	0	0	0	0
										g__Helicobacter_G	d__Bacteria;p__Campylobacterota;c__Campylobacteria;o__Campylobacterales;f__Helicobacteraceae;g__Helicobacter_G	2	2	0	0	0	0	0
										g__Helicobacter_H	d__Bacteria;p__Campylobacterota;c__Campylobacteria;o__Campylobacterales;f__Helicobacteraceae;g__Helicobacter_H	2	2	0	0	0	0	0
										g__Wolinella	d__Bacteria;p__Campylobacterota;c__Campylobacteria;o__Campylobacterales;f__Helicobacteraceae;g__Wolinella	2	2	0	0	0	0	0
										g__CAITKP01	d__Bacteria;p__Campylobacterota;c__Campylobacteria;o__Campylobacterales;f__Sulfurimonadaceae;g__CAITKP01	2	1	0	1	0	0	0
										g__Sulfuricurvum	d__Bacteria;p__Campylobacterota;c__Campylobacteria;o__Campylobacterales;f__Sulfurimonadaceae;g__Sulfuricurvum	2	2	0	0	0	0	0
										g__Nautilia	d__Bacteria;p__Campylobacterota;c__Campylobacteria;o__Nautiliales;f__Nautiliaceae;g__Nautilia	2	2	0	0	0	0	0
										g__Protochlamydia	d__Bacteria;p__Chlamydiota;c__Chlamydiia;o__Chlamydiales;f__Parachlamydiaceae;g__Protochlamydia	2	2	0	0	0	0	0
										g__Rhabdochlamydia	d__Bacteria;p__Chlamydiota;c__Chlamydiia;o__Chlamydiales;f__Rhabdochlamydiaceae;g__Rhabdochlamydia	2	2	0	0	0	0	0
										g__Chloroflexus	d__Bacteria;p__Chloroflexota;c__Chloroflexia;o__Chloroflexales;f__Chloroflexaceae;g__Chloroflexus	2	2	0	0	0	0	0
										g__Roseiflexus	d__Bacteria;p__Chloroflexota;c__Chloroflexia;o__Chloroflexales;f__Roseiflexaceae;g__Roseiflexus	2	2	0	0	0	0	0
										g__Tepidiforma	d__Bacteria;p__Chloroflexota;c__Dehalococcoidia;o__Tepidiformales;f__Tepidiformaceae;g__Tepidiforma	2	1	0	0	1	0	0
										g__UBA1328	d__Bacteria;p__Chloroflexota;c__Dehalococcoidia;o__UBA1151;f__UBA1328;g__UBA1328	2	2	0	0	0	0	0
										g__Desulfurispirillum	d__Bacteria;p__Chrysiogenota;c__Chrysiogenetes;o__Chrysiogenales;f__Chrysiogenaceae;g__Desulfurispirillum	2	2	0	0	0	0	0
										g__Chroococcidiopsis	d__Bacteria;p__Cyanobacteriota;c__Cyanobacteriia;o__Cyanobacteriales;f__Chroococcidiopsidaceae;g__Chroococcidiopsis	2	2	0	0	0	0	0
										g__Moorena	d__Bacteria;p__Cyanobacteriota;c__Cyanobacteriia;o__Cyanobacteriales;f__Coleofasciculaceae;g__Moorena	2	1	1	0	0	0	0
										g__Microcoleus	d__Bacteria;p__Cyanobacteriota;c__Cyanobacteriia;o__Cyanobacteriales;f__Microcoleaceae;g__Microcoleus	2	1	1	0	0	0	0
										g__Gloeothece	d__Bacteria;p__Cyanobacteriota;c__Cyanobacteriia;o__Cyanobacteriales;f__Microcystaceae;g__Gloeothece	2	2	0	0	0	0	0
										g__Atelocyanobacterium	d__Bacteria;p__Cyanobacteriota;c__Cyanobacteriia;o__Cyanobacteriales;f__Microcystaceae_A;g__Atelocyanobacterium	2	2	0	0	0	0	0
										g__Fischerella	d__Bacteria;p__Cyanobacteriota;c__Cyanobacteriia;o__Cyanobacteriales;f__Nostocaceae;g__Fischerella	2	2	0	0	0	0	0
										g__Cyanobium	d__Bacteria;p__Cyanobacteriota;c__Cyanobacteriia;o__PCC-6307;f__Cyanobiaceae;g__Cyanobium	2	1	1	0	0	0	0
										g__Cyanobium_A	d__Bacteria;p__Cyanobacteriota;c__Cyanobacteriia;o__PCC-6307;f__Cyanobiaceae;g__Cyanobium_A	2	2	0	0	0	0	0
										g__NIES-981	d__Bacteria;p__Cyanobacteriota;c__Cyanobacteriia;o__PCC-6307;f__Cyanobiaceae;g__NIES-981	2	2	0	0	0	0	0
										g__Prochlorococcus	d__Bacteria;p__Cyanobacteriota;c__Cyanobacteriia;o__PCC-6307;f__Cyanobiaceae;g__Prochlorococcus	2	2	0	0	0	0	0
										g__Prochlorococcus_C	d__Bacteria;p__Cyanobacteriota;c__Cyanobacteriia;o__PCC-6307;f__Cyanobiaceae;g__Prochlorococcus_C	2	2	0	0	0	0	0
										g__Prochlorococcus_D	d__Bacteria;p__Cyanobacteriota;c__Cyanobacteriia;o__PCC-6307;f__Cyanobiaceae;g__Prochlorococcus_D	2	1	1	0	0	0	0
										g__Nodosilinea	d__Bacteria;p__Cyanobacteriota;c__Cyanobacteriia;o__Phormidesmiales;f__Phormidesmiaceae;g__Nodosilinea	2	2	0	0	0	0	0
										g__Thermostichus	d__Bacteria;p__Cyanobacteriota;c__Cyanobacteriia;o__Thermostichales;f__Thermostichaceae;g__Thermostichus	2	2	0	0	0	0	0
										g__Truepera	d__Bacteria;p__Deinococcota;c__Deinococci;o__Deinococcales;f__Trueperaceae;g__Truepera	2	2	0	0	0	0	0
										g__Desulfococcus	d__Bacteria;p__Desulfobacterota;c__Desulfobacteria;o__Desulfobacterales;f__Desulfococcaceae;g__Desulfococcus	2	2	0	0	0	0	0
										g__Halodesulfovibrio	d__Bacteria;p__Desulfobacterota;c__Desulfovibrionia;o__Desulfovibrionales;f__Desulfovibrionaceae;g__Halodesulfovibrio	2	2	0	0	0	0	0
										g__Mailhella	d__Bacteria;p__Desulfobacterota;c__Desulfovibrionia;o__Desulfovibrionales;f__Desulfovibrionaceae;g__Mailhella	2	1	0	1	0	0	0
										g__Desulfuromusa	d__Bacteria;p__Desulfobacterota_F;c__Desulfuromonadia;o__Desulfuromonadales;f__Geopsychrobacteraceae;g__Desulfuromusa	2	1	0	0	1	0	0
										g__Geotalea	d__Bacteria;p__Desulfobacterota_F;c__Desulfuromonadia;o__Geobacterales;f__Geobacteraceae;g__Geotalea	2	2	0	0	0	0	0
										g__Dictyoglomus	d__Bacteria;p__Dictyoglomota;c__Dictyoglomia;o__Dictyoglomales;f__Dictyoglomaceae;g__Dictyoglomus	2	2	0	0	0	0	0
										g__Endomicrobium_A	d__Bacteria;p__Elusimicrobiota;c__Endomicrobia;o__Endomicrobiales;f__Endomicrobiaceae;g__Endomicrobium_A	2	2	0	0	0	0	0
										g__Fibrobacter	d__Bacteria;p__Fibrobacterota;c__Fibrobacteria;o__Fibrobacterales;f__Fibrobacteraceae;g__Fibrobacter	2	2	0	0	0	0	0
										g__Cetobacterium_A	d__Bacteria;p__Fusobacteriota;c__Fusobacteriia;o__Fusobacteriales;f__Fusobacteriaceae;g__Cetobacterium_A	2	1	0	1	0	0	0
										g__Streptobacillus	d__Bacteria;p__Fusobacteriota;c__Fusobacteriia;o__Fusobacteriales;f__Leptotrichiaceae;g__Streptobacillus	2	2	0	0	0	0	0
										g__PNKF01	d__Bacteria;p__Gemmatimonadota;c__Gemmatimonadetes;o__Gemmatimonadales;f__Gemmatimonadaceae;g__PNKF01	2	2	0	0	0	0	0
										g__Persicimonas	d__Bacteria;p__Myxococcota;c__Bradymonadia;o__Bradymonadales;f__Bradymonadaceae;g__Persicimonas	2	2	0	0	0	0	0
										g__Sandaracinus	d__Bacteria;p__Myxococcota;c__Polyangia;o__Polyangiales;f__Sandaracinaceae;g__Sandaracinus	2	1	0	0	1	0	0
										g__Nitrospira_C	d__Bacteria;p__Nitrospirota;c__Nitrospiria;o__Nitrospirales;f__Nitrospiraceae;g__Nitrospira_C	2	2	0	0	0	0	0
										g__UBA8639	d__Bacteria;p__Nitrospirota;c__Nitrospiria;o__Nitrospirales;f__UBA8639;g__UBA8639	2	2	0	0	0	0	0
										g__Saccharimonas	d__Bacteria;p__Patescibacteria;c__Saccharimonadia;o__Saccharimonadales;f__Saccharimonadaceae;g__Saccharimonas	2	2	0	0	0	0	0
										g__Kuenenia	d__Bacteria;p__Planctomycetota;c__Brocadiia;o__Brocadiales;f__Brocadiaceae;g__Kuenenia	2	2	0	0	0	0	0
										g__Sedimentisphaera	d__Bacteria;p__Planctomycetota;c__Phycisphaerae;o__Sedimentisphaerales;f__Sedimentisphaeraceae;g__Sedimentisphaera	2	2	0	0	0	0	0
										g__Paludisphaera	d__Bacteria;p__Planctomycetota;c__Planctomycetia;o__Isosphaerales;f__Isosphaeraceae;g__Paludisphaera	2	2	0	0	0	0	0
										g__Lacipirellula	d__Bacteria;p__Planctomycetota;c__Planctomycetia;o__Pirellulales;f__Lacipirellulaceae;g__Lacipirellula	2	2	0	0	0	0	0
										g__Rhodopirellula	d__Bacteria;p__Planctomycetota;c__Planctomycetia;o__Pirellulales;f__Pirellulaceae;g__Rhodopirellula	2	2	0	0	0	0	0
										g__Roseimaritima	d__Bacteria;p__Planctomycetota;c__Planctomycetia;o__Pirellulales;f__Pirellulaceae;g__Roseimaritima	2	2	0	0	0	0	0
										g__Calycomorphotria	d__Bacteria;p__Planctomycetota;c__Planctomycetia;o__Planctomycetales;f__Planctomycetaceae;g__Calycomorphotria	2	2	0	0	0	0	0
										g__Planctopirus	d__Bacteria;p__Planctomycetota;c__Planctomycetia;o__Planctomycetales;f__Planctomycetaceae;g__Planctopirus	2	2	0	0	0	0	0
										g__Symmachiella	d__Bacteria;p__Planctomycetota;c__Planctomycetia;o__Planctomycetales;f__Planctomycetaceae;g__Symmachiella	2	2	0	0	0	0	0
										g__Uabimicrobium	d__Bacteria;p__Planctomycetota;c__Uabimicrobiia;o__Uabimicrobiales;f__Uabimicrobiaceae;g__Uabimicrobium	2	2	0	0	0	0	0
										g__Bombella	d__Bacteria;p__Pseudomonadota;c__Alphaproteobacteria;o__Acetobacterales;f__Acetobacteraceae;g__Bombella	2	0	0	2	0	0	0
										g__Commensalibacter	d__Bacteria;p__Pseudomonadota;c__Alphaproteobacteria;o__Acetobacterales;f__Acetobacteraceae;g__Commensalibacter	2	1	0	0	1	0	0
										g__Gluconobacter_A	d__Bacteria;p__Pseudomonadota;c__Alphaproteobacteria;o__Acetobacterales;f__Acetobacteraceae;g__Gluconobacter_A	2	1	0	0	1	0	0
										g__KACC-21507	d__Bacteria;p__Pseudomonadota;c__Alphaproteobacteria;o__Acetobacterales;f__Acetobacteraceae;g__KACC-21507	2	1	0	1	0	0	0
										g__Glycocaulis	d__Bacteria;p__Pseudomonadota;c__Alphaproteobacteria;o__Caulobacterales;f__Maricaulaceae;g__Glycocaulis	2	2	0	0	0	0	0
										g__Maricaulis	d__Bacteria;p__Pseudomonadota;c__Alphaproteobacteria;o__Caulobacterales;f__Maricaulaceae;g__Maricaulis	2	2	0	0	0	0	0
										g__Aquisalinus	d__Bacteria;p__Pseudomonadota;c__Alphaproteobacteria;o__Caulobacterales;f__Parvularculaceae;g__Aquisalinus	2	2	0	0	0	0	0
										g__Parvularcula	d__Bacteria;p__Pseudomonadota;c__Alphaproteobacteria;o__Caulobacterales;f__Parvularculaceae;g__Parvularcula	2	2	0	0	0	0	0
										g__Vitreimonas	d__Bacteria;p__Pseudomonadota;c__Alphaproteobacteria;o__Caulobacterales;f__TH1-2;g__Vitreimonas	2	2	0	0	0	0	0
										g__Hypericibacter	d__Bacteria;p__Pseudomonadota;c__Alphaproteobacteria;o__Dongiales;f__Dongiaceae;g__Hypericibacter	2	2	0	0	0	0	0
										g__Micavibrio	d__Bacteria;p__Pseudomonadota;c__Alphaproteobacteria;o__Micavibrionales;f__Micavibrionaceae;g__Micavibrio	2	2	0	0	0	0	0
										g__Pyruvatibacter	d__Bacteria;p__Pseudomonadota;c__Alphaproteobacteria;o__Parvibaculales;f__CGMCC-115125;g__Pyruvatibacter	2	2	0	0	0	0	0
										g__Acuticoccus	d__Bacteria;p__Pseudomonadota;c__Alphaproteobacteria;o__Rhizobiales;f__Amorphaceae;g__Acuticoccus	2	2	0	0	0	0	0
										g__Chelatococcus_A	d__Bacteria;p__Pseudomonadota;c__Alphaproteobacteria;o__Rhizobiales;f__Beijerinckiaceae;g__Chelatococcus_A	2	2	0	0	0	0	0
										g__Lichenihabitans	d__Bacteria;p__Pseudomonadota;c__Alphaproteobacteria;o__Rhizobiales;f__Beijerinckiaceae;g__Lichenihabitans	2	2	0	0	0	0	0
										g__Methylovirgula	d__Bacteria;p__Pseudomonadota;c__Alphaproteobacteria;o__Rhizobiales;f__Beijerinckiaceae;g__Methylovirgula	2	2	0	0	0	0	0
										g__GCA-2746425	d__Bacteria;p__Pseudomonadota;c__Alphaproteobacteria;o__Rhizobiales;f__GCA-2746425;g__GCA-2746425	2	1	0	0	1	0	0
										g__Filomicrobium	d__Bacteria;p__Pseudomonadota;c__Alphaproteobacteria;o__Rhizobiales;f__Hyphomicrobiaceae;g__Filomicrobium	2	2	0	0	0	0	0
										g__Hyphomicrobium_C	d__Bacteria;p__Pseudomonadota;c__Alphaproteobacteria;o__Rhizobiales;f__Hyphomicrobiaceae;g__Hyphomicrobium_C	2	1	0	0	1	0	0
										g__Methyloceanibacter	d__Bacteria;p__Pseudomonadota;c__Alphaproteobacteria;o__Rhizobiales;f__Methyloligellaceae;g__Methyloceanibacter	2	1	0	0	1	0	0
										g__Pleomorphomonas	d__Bacteria;p__Pseudomonadota;c__Alphaproteobacteria;o__Rhizobiales;f__Pleomorphomonadaceae;g__Pleomorphomonas	2	0	0	0	2	0	0
										g__Aquibium	d__Bacteria;p__Pseudomonadota;c__Alphaproteobacteria;o__Rhizobiales;f__Rhizobiaceae;g__Aquibium	2	1	0	0	1	0	0
										g__DUSC01	d__Bacteria;p__Pseudomonadota;c__Alphaproteobacteria;o__Rhizobiales;f__Rhizobiaceae;g__DUSC01	2	1	0	0	1	0	0
										g__Ochrobactrum_B	d__Bacteria;p__Pseudomonadota;c__Alphaproteobacteria;o__Rhizobiales;f__Rhizobiaceae;g__Ochrobactrum_B	2	0	0	0	2	0	0
										g__Pseudorhizobium	d__Bacteria;p__Pseudomonadota;c__Alphaproteobacteria;o__Rhizobiales;f__Rhizobiaceae;g__Pseudorhizobium	2	1	0	0	1	0	0
										g__Rhodomicrobium	d__Bacteria;p__Pseudomonadota;c__Alphaproteobacteria;o__Rhizobiales;f__Rhodomicrobiaceae;g__Rhodomicrobium	2	1	0	0	1	0	0
										g__Pseudovibrio	d__Bacteria;p__Pseudomonadota;c__Alphaproteobacteria;o__Rhizobiales;f__Stappiaceae;g__Pseudovibrio	2	0	0	0	2	0	0
										g__Nitrobacter	d__Bacteria;p__Pseudomonadota;c__Alphaproteobacteria;o__Rhizobiales;f__Xanthobacteraceae;g__Nitrobacter	2	1	0	0	1	0	0
										g__Pseudolabrys	d__Bacteria;p__Pseudomonadota;c__Alphaproteobacteria;o__Rhizobiales;f__Xanthobacteraceae;g__Pseudolabrys	2	2	0	0	0	0	0
										g__U87765	d__Bacteria;p__Pseudomonadota;c__Alphaproteobacteria;o__Rhizobiales;f__Xanthobacteraceae;g__U87765	2	2	0	0	0	0	0
										g__Cognatishimia	d__Bacteria;p__Pseudomonadota;c__Alphaproteobacteria;o__Rhodobacterales;f__Rhodobacteraceae;g__Cognatishimia	2	2	0	0	0	0	0
										g__Falsihalocynthiibacter	d__Bacteria;p__Pseudomonadota;c__Alphaproteobacteria;o__Rhodobacterales;f__Rhodobacteraceae;g__Falsihalocynthiibacter	2	2	0	0	0	0	0
										g__Gemmobacter_B	d__Bacteria;p__Pseudomonadota;c__Alphaproteobacteria;o__Rhodobacterales;f__Rhodobacteraceae;g__Gemmobacter_B	2	2	0	0	0	0	0
										g__Lentibacter	d__Bacteria;p__Pseudomonadota;c__Alphaproteobacteria;o__Rhodobacterales;f__Rhodobacteraceae;g__Lentibacter	2	2	0	0	0	0	0
										g__Loktanella	d__Bacteria;p__Pseudomonadota;c__Alphaproteobacteria;o__Rhodobacterales;f__Rhodobacteraceae;g__Loktanella	2	2	0	0	0	0	0
										g__Marivivens	d__Bacteria;p__Pseudomonadota;c__Alphaproteobacteria;o__Rhodobacterales;f__Rhodobacteraceae;g__Marivivens	2	2	0	0	0	0	0
										g__Palleronia	d__Bacteria;p__Pseudomonadota;c__Alphaproteobacteria;o__Rhodobacterales;f__Rhodobacteraceae;g__Palleronia	2	2	0	0	0	0	0
										g__Parasedimentitalea	d__Bacteria;p__Pseudomonadota;c__Alphaproteobacteria;o__Rhodobacterales;f__Rhodobacteraceae;g__Parasedimentitalea	2	1	0	0	1	0	0
										g__Roseinatronobacter	d__Bacteria;p__Pseudomonadota;c__Alphaproteobacteria;o__Rhodobacterales;f__Rhodobacteraceae;g__Roseinatronobacter	2	1	0	0	1	0	0
										g__Ruegeria_B	d__Bacteria;p__Pseudomonadota;c__Alphaproteobacteria;o__Rhodobacterales;f__Rhodobacteraceae;g__Ruegeria_B	2	2	0	0	0	0	0
										g__Mesenet	d__Bacteria;p__Pseudomonadota;c__Alphaproteobacteria;o__Rickettsiales;f__Anaplasmataceae;g__Mesenet	2	0	0	2	0	0	0
										g__Fokinia	d__Bacteria;p__Pseudomonadota;c__Alphaproteobacteria;o__Rickettsiales;f__Midichloriaceae;g__Fokinia	2	2	0	0	0	0	0
										g__Nesciobacter	d__Bacteria;p__Pseudomonadota;c__Alphaproteobacteria;o__Rickettsiales_A;f__1604HC;g__Nesciobacter	2	2	0	0	0	0	0
										g__Sneathiella	d__Bacteria;p__Pseudomonadota;c__Alphaproteobacteria;o__Sneathiellales;f__Sneathiellaceae;g__Sneathiella	2	2	0	0	0	0	0
										g__Altererythrobacter_D	d__Bacteria;p__Pseudomonadota;c__Alphaproteobacteria;o__Sphingomonadales;f__Sphingomonadaceae;g__Altererythrobacter_D	2	2	0	0	0	0	0
										g__Alteriqipengyuania	d__Bacteria;p__Pseudomonadota;c__Alphaproteobacteria;o__Sphingomonadales;f__Sphingomonadaceae;g__Alteriqipengyuania	2	1	0	0	1	0	0
										g__Caenibius	d__Bacteria;p__Pseudomonadota;c__Alphaproteobacteria;o__Sphingomonadales;f__Sphingomonadaceae;g__Caenibius	2	2	0	0	0	0	0
										g__CAHJWT01	d__Bacteria;p__Pseudomonadota;c__Alphaproteobacteria;o__Sphingomonadales;f__Sphingomonadaceae;g__CAHJWT01	2	2	0	0	0	0	0
										g__Parasphingopyxis	d__Bacteria;p__Pseudomonadota;c__Alphaproteobacteria;o__Sphingomonadales;f__Sphingomonadaceae;g__Parasphingopyxis	2	2	0	0	0	0	0
										g__Sphingomonas_I	d__Bacteria;p__Pseudomonadota;c__Alphaproteobacteria;o__Sphingomonadales;f__Sphingomonadaceae;g__Sphingomonas_I	2	2	0	0	0	0	0
										g__Sphingomonas_N	d__Bacteria;p__Pseudomonadota;c__Alphaproteobacteria;o__Sphingomonadales;f__Sphingomonadaceae;g__Sphingomonas_N	2	2	0	0	0	0	0
										g__Sphingomonas_O	d__Bacteria;p__Pseudomonadota;c__Alphaproteobacteria;o__Sphingomonadales;f__Sphingomonadaceae;g__Sphingomonas_O	2	2	0	0	0	0	0
										g__Sphingorhabdus_B	d__Bacteria;p__Pseudomonadota;c__Alphaproteobacteria;o__Sphingomonadales;f__Sphingomonadaceae;g__Sphingorhabdus_B	2	2	0	0	0	0	0
										g__Sphingosinicella	d__Bacteria;p__Pseudomonadota;c__Alphaproteobacteria;o__Sphingomonadales;f__Sphingomonadaceae;g__Sphingosinicella	2	1	0	0	1	0	0
										g__Endolissoclinum	d__Bacteria;p__Pseudomonadota;c__Alphaproteobacteria;o__Thalassobaculales;f__Thalassobaculaceae;g__Endolissoclinum	2	2	0	0	0	0	0
										g__Acidiferrobacter	d__Bacteria;p__Pseudomonadota;c__Gammaproteobacteria;o__Acidiferrobacterales;f__Acidiferrobacteraceae;g__Acidiferrobacter	2	2	0	0	0	0	0
										g__Beggiatoa	d__Bacteria;p__Pseudomonadota;c__Gammaproteobacteria;o__Beggiatoales;f__Beggiatoaceae;g__Beggiatoa	2	2	0	0	0	0	0
										g__Limnobacter	d__Bacteria;p__Pseudomonadota;c__Gammaproteobacteria;o__Burkholderiales;f__Burkholderiaceae;g__Limnobacter	2	2	0	0	0	0	0
										g__Lautropia	d__Bacteria;p__Pseudomonadota;c__Gammaproteobacteria;o__Burkholderiales;f__Burkholderiaceae_A;g__Lautropia	2	2	0	0	0	0	0
										g__Comamonas_C	d__Bacteria;p__Pseudomonadota;c__Gammaproteobacteria;o__Burkholderiales;f__Burkholderiaceae_B;g__Comamonas_C	2	2	0	0	0	0	0
										g__Hylemonella	d__Bacteria;p__Pseudomonadota;c__Gammaproteobacteria;o__Burkholderiales;f__Burkholderiaceae_B;g__Hylemonella	2	2	0	0	0	0	0
										g__Kinneretia	d__Bacteria;p__Pseudomonadota;c__Gammaproteobacteria;o__Burkholderiales;f__Burkholderiaceae_B;g__Kinneretia	2	2	0	0	0	0	0
										g__Lampropedia	d__Bacteria;p__Pseudomonadota;c__Gammaproteobacteria;o__Burkholderiales;f__Burkholderiaceae_B;g__Lampropedia	2	0	0	2	0	0	0
										g__Limnohabitans_A	d__Bacteria;p__Pseudomonadota;c__Gammaproteobacteria;o__Burkholderiales;f__Burkholderiaceae_B;g__Limnohabitans_A	2	2	0	0	0	0	0
										g__Melaminivora_A	d__Bacteria;p__Pseudomonadota;c__Gammaproteobacteria;o__Burkholderiales;f__Burkholderiaceae_B;g__Melaminivora_A	2	2	0	0	0	0	0
										g__Paucibacter_A	d__Bacteria;p__Pseudomonadota;c__Gammaproteobacteria;o__Burkholderiales;f__Burkholderiaceae_B;g__Paucibacter_A	2	2	0	0	0	0	0
										g__Polyangium_A	d__Bacteria;p__Pseudomonadota;c__Gammaproteobacteria;o__Burkholderiales;f__Burkholderiaceae_B;g__Polyangium_A	2	2	0	0	0	0	0
										g__Serpentinimonas	d__Bacteria;p__Pseudomonadota;c__Gammaproteobacteria;o__Burkholderiales;f__Burkholderiaceae_B;g__Serpentinimonas	2	2	0	0	0	0	0
										g__Xylophilus	d__Bacteria;p__Pseudomonadota;c__Gammaproteobacteria;o__Burkholderiales;f__Burkholderiaceae_B;g__Xylophilus	2	2	0	0	0	0	0
										g__Algicoccus	d__Bacteria;p__Pseudomonadota;c__Gammaproteobacteria;o__Burkholderiales;f__Burkholderiaceae_C;g__Algicoccus	2	2	0	0	0	0	0
										g__Pusillimonas_A	d__Bacteria;p__Pseudomonadota;c__Gammaproteobacteria;o__Burkholderiales;f__Burkholderiaceae_C;g__Pusillimonas_A	2	1	0	0	0	1	0
										g__Chitiniphilus	d__Bacteria;p__Pseudomonadota;c__Gammaproteobacteria;o__Burkholderiales;f__Chitinibacteraceae;g__Chitiniphilus	2	1	0	0	1	0	0
										g__Jeongeupia	d__Bacteria;p__Pseudomonadota;c__Gammaproteobacteria;o__Burkholderiales;f__Chitinibacteraceae;g__Jeongeupia	2	2	0	0	0	0	0
										g__Chitinimonas	d__Bacteria;p__Pseudomonadota;c__Gammaproteobacteria;o__Burkholderiales;f__Chitinimonadaceae;g__Chitinimonas	2	2	0	0	0	0	0
										g__Vogesella	d__Bacteria;p__Pseudomonadota;c__Gammaproteobacteria;o__Burkholderiales;f__Chromobacteriaceae;g__Vogesella	2	1	0	0	1	0	0
										g__Gallionella	d__Bacteria;p__Pseudomonadota;c__Gammaproteobacteria;o__Burkholderiales;f__Gallionellaceae;g__Gallionella	2	2	0	0	0	0	0
										g__Nitrotoga	d__Bacteria;p__Pseudomonadota;c__Gammaproteobacteria;o__Burkholderiales;f__Gallionellaceae;g__Nitrotoga	2	1	1	0	0	0	0
										g__Methylotenera	d__Bacteria;p__Pseudomonadota;c__Gammaproteobacteria;o__Burkholderiales;f__Methylophilaceae;g__Methylotenera	2	2	0	0	0	0	0
										g__Methylovorus	d__Bacteria;p__Pseudomonadota;c__Gammaproteobacteria;o__Burkholderiales;f__Methylophilaceae;g__Methylovorus	2	0	0	0	1	1	0
										g__Kingella_C	d__Bacteria;p__Pseudomonadota;c__Gammaproteobacteria;o__Burkholderiales;f__Neisseriaceae;g__Kingella_C	2	0	1	1	0	0	0
										g__Simonsiella	d__Bacteria;p__Pseudomonadota;c__Gammaproteobacteria;o__Burkholderiales;f__Neisseriaceae;g__Simonsiella	2	0	2	0	0	0	0
										g__Azoarcus_C	d__Bacteria;p__Pseudomonadota;c__Gammaproteobacteria;o__Burkholderiales;f__Rhodocyclaceae;g__Azoarcus_C	2	2	0	0	0	0	0
										g__Denitratisoma	d__Bacteria;p__Pseudomonadota;c__Gammaproteobacteria;o__Burkholderiales;f__Rhodocyclaceae;g__Denitratisoma	2	2	0	0	0	0	0
										g__Nitrogeniibacter	d__Bacteria;p__Pseudomonadota;c__Gammaproteobacteria;o__Burkholderiales;f__Rhodocyclaceae;g__Nitrogeniibacter	2	2	0	0	0	0	0
										g__UBA2250	d__Bacteria;p__Pseudomonadota;c__Gammaproteobacteria;o__Burkholderiales;f__Rhodocyclaceae;g__UBA2250	2	2	0	0	0	0	0
										g__Sulfuriferula_A	d__Bacteria;p__Pseudomonadota;c__Gammaproteobacteria;o__Burkholderiales;f__Sulfuriferulaceae;g__Sulfuriferula_A	2	2	0	0	0	0	0
										g__Usitatibacter	d__Bacteria;p__Pseudomonadota;c__Gammaproteobacteria;o__Burkholderiales;f__Usitatibacteraceae;g__Usitatibacter	2	2	0	0	0	0	0
										g__Cardiobacterium	d__Bacteria;p__Pseudomonadota;c__Gammaproteobacteria;o__Cardiobacteriales;f__Cardiobacteriaceae;g__Cardiobacterium	2	1	0	1	0	0	0
										g__Dichelobacter	d__Bacteria;p__Pseudomonadota;c__Gammaproteobacteria;o__Cardiobacteriales;f__Cardiobacteriaceae;g__Dichelobacter	2	1	0	1	0	0	0
										g__Ignatzschineria	d__Bacteria;p__Pseudomonadota;c__Gammaproteobacteria;o__Cardiobacteriales;f__Wohlfahrtiimonadaceae;g__Ignatzschineria	2	0	0	2	0	0	0
										g__Thiocapsa	d__Bacteria;p__Pseudomonadota;c__Gammaproteobacteria;o__Chromatiales;f__Chromatiaceae;g__Thiocapsa	2	2	0	0	0	0	0
										g__Sedimenticola	d__Bacteria;p__Pseudomonadota;c__Gammaproteobacteria;o__Chromatiales;f__Sedimenticolaceae;g__Sedimenticola	2	2	0	0	0	0	0
										g__Thiodiazotropha	d__Bacteria;p__Pseudomonadota;c__Gammaproteobacteria;o__Chromatiales;f__Sedimenticolaceae;g__Thiodiazotropha	2	2	0	0	0	0	0
										g__Rickettsiella_B	d__Bacteria;p__Pseudomonadota;c__Gammaproteobacteria;o__Diplorickettsiales;f__Diplorickettsiaceae;g__Rickettsiella_B	2	2	0	0	0	0	0
										g__Ectothiorhodospira	d__Bacteria;p__Pseudomonadota;c__Gammaproteobacteria;o__Ectothiorhodospirales;f__Ectothiorhodospiraceae;g__Ectothiorhodospira	2	2	0	0	0	0	0
										g__Thioalkalivibrio	d__Bacteria;p__Pseudomonadota;c__Gammaproteobacteria;o__Ectothiorhodospirales;f__Thioalkalivibrionaceae;g__Thioalkalivibrio	2	2	0	0	0	0	0
										g__Thioalkalivibrio_B	d__Bacteria;p__Pseudomonadota;c__Gammaproteobacteria;o__Ectothiorhodospirales;f__Thioalkalivibrionaceae;g__Thioalkalivibrio_B	2	1	0	0	0	1	0
										g__Acidihalobacter	d__Bacteria;p__Pseudomonadota;c__Gammaproteobacteria;o__Ectothiorhodospirales_A;f__Acidihalobacteraceae;g__Acidihalobacter	2	2	0	0	0	0	0
										g__Annandia	d__Bacteria;p__Pseudomonadota;c__Gammaproteobacteria;o__Enterobacterales;f__Enterobacteriaceae;g__Annandia	2	2	0	0	0	0	0
										g__Mikella	d__Bacteria;p__Pseudomonadota;c__Gammaproteobacteria;o__Enterobacterales;f__Enterobacteriaceae;g__Mikella	2	2	0	0	0	0	0
										g__Moranella	d__Bacteria;p__Pseudomonadota;c__Gammaproteobacteria;o__Enterobacterales;f__Enterobacteriaceae;g__Moranella	2	2	0	0	0	0	0
										g__Musicola	d__Bacteria;p__Pseudomonadota;c__Gammaproteobacteria;o__Enterobacterales;f__Enterobacteriaceae;g__Musicola	2	1	1	0	0	0	0
										g__Sodalis_A	d__Bacteria;p__Pseudomonadota;c__Gammaproteobacteria;o__Enterobacterales;f__Enterobacteriaceae;g__Sodalis_A	2	1	0	0	1	0	0
										g__Aliiglaciecola	d__Bacteria;p__Pseudomonadota;c__Gammaproteobacteria;o__Enterobacterales_A;f__Alteromonadaceae;g__Aliiglaciecola	2	2	0	0	0	0	0
										g__Catenovulum	d__Bacteria;p__Pseudomonadota;c__Gammaproteobacteria;o__Enterobacterales_A;f__Alteromonadaceae;g__Catenovulum	2	2	0	0	0	0	0
										g__Glaciecola	d__Bacteria;p__Pseudomonadota;c__Gammaproteobacteria;o__Enterobacterales_A;f__Alteromonadaceae;g__Glaciecola	2	1	1	0	0	0	0
										g__Psychrosphaera	d__Bacteria;p__Pseudomonadota;c__Gammaproteobacteria;o__Enterobacterales_A;f__Alteromonadaceae;g__Psychrosphaera	2	2	0	0	0	0	0
										g__Gallaecimonas	d__Bacteria;p__Pseudomonadota;c__Gammaproteobacteria;o__Enterobacterales_A;f__Gallaecimonadaceae;g__Gallaecimonas	2	2	0	0	0	0	0
										g__Basfia	d__Bacteria;p__Pseudomonadota;c__Gammaproteobacteria;o__Enterobacterales_A;f__Pasteurellaceae;g__Basfia	2	1	0	0	0	1	0
										g__Haemophilus_A	d__Bacteria;p__Pseudomonadota;c__Gammaproteobacteria;o__Enterobacterales_A;f__Pasteurellaceae;g__Haemophilus_A	2	0	0	0	0	2	0
										g__Parashewanella	d__Bacteria;p__Pseudomonadota;c__Gammaproteobacteria;o__Enterobacterales_A;f__Shewanellaceae;g__Parashewanella	2	2	0	0	0	0	0
										g__Succinivibrio	d__Bacteria;p__Pseudomonadota;c__Gammaproteobacteria;o__Enterobacterales_A;f__Succinivibrionaceae;g__Succinivibrio	2	1	0	1	0	0	0
										g__Guyparkeria	d__Bacteria;p__Pseudomonadota;c__Gammaproteobacteria;o__Halothiobacillales;f__Halothiobacillaceae;g__Guyparkeria	2	1	0	0	1	0	0
										g__Halothiobacillus	d__Bacteria;p__Pseudomonadota;c__Gammaproteobacteria;o__Halothiobacillales;f__Halothiobacillaceae;g__Halothiobacillus	2	2	0	0	0	0	0
										g__Legionella_A	d__Bacteria;p__Pseudomonadota;c__Gammaproteobacteria;o__Legionellales;f__Legionellaceae;g__Legionella_A	2	1	1	0	0	0	0
										g__Legionella_B	d__Bacteria;p__Pseudomonadota;c__Gammaproteobacteria;o__Legionellales;f__Legionellaceae;g__Legionella_B	2	2	0	0	0	0	0
										g__Methylocaldum	d__Bacteria;p__Pseudomonadota;c__Gammaproteobacteria;o__Methylococcales;f__Methylococcaceae;g__Methylocaldum	2	2	0	0	0	0	0
										g__Methylomagnum	d__Bacteria;p__Pseudomonadota;c__Gammaproteobacteria;o__Methylococcales;f__Methylococcaceae;g__Methylomagnum	2	1	0	1	0	0	0
										g__Methylospira	d__Bacteria;p__Pseudomonadota;c__Gammaproteobacteria;o__Methylococcales;f__Methylococcaceae;g__Methylospira	2	1	0	0	1	0	0
										g__Methylomicrobium	d__Bacteria;p__Pseudomonadota;c__Gammaproteobacteria;o__Methylococcales;f__Methylomonadaceae;g__Methylomicrobium	2	2	0	0	0	0	0
										g__Methylohalobius	d__Bacteria;p__Pseudomonadota;c__Gammaproteobacteria;o__Methylococcales;f__Methylothermaceae;g__Methylohalobius	2	2	0	0	0	0	0
										g__Halorhodospira	d__Bacteria;p__Pseudomonadota;c__Gammaproteobacteria;o__Nitrococcales;f__Halorhodospiraceae;g__Halorhodospira	2	2	0	0	0	0	0
										g__Nitrosacidococcus	d__Bacteria;p__Pseudomonadota;c__Gammaproteobacteria;o__Nitrosococcales;f__Nitrosococcaceae;g__Nitrosacidococcus	2	2	0	0	0	0	0
										g__Vesicomyosocius	d__Bacteria;p__Pseudomonadota;c__Gammaproteobacteria;o__PS1;f__Thioglobaceae;g__Vesicomyosocius	2	2	0	0	0	0	0
										g__Saccharophagus	d__Bacteria;p__Pseudomonadota;c__Gammaproteobacteria;o__Pseudomonadales;f__Cellvibrionaceae;g__Saccharophagus	2	2	0	0	0	0	0
										g__Simiduia	d__Bacteria;p__Pseudomonadota;c__Gammaproteobacteria;o__Pseudomonadales;f__Cellvibrionaceae;g__Simiduia	2	2	0	0	0	0	0
										g__Halioglobus	d__Bacteria;p__Pseudomonadota;c__Gammaproteobacteria;o__Pseudomonadales;f__Halieaceae;g__Halioglobus	2	2	0	0	0	0	0
										g__Halomonas_E	d__Bacteria;p__Pseudomonadota;c__Gammaproteobacteria;o__Pseudomonadales;f__Halomonadaceae;g__Halomonas_E	2	2	0	0	0	0	0
										g__Marinobacterium_A	d__Bacteria;p__Pseudomonadota;c__Gammaproteobacteria;o__Pseudomonadales;f__Nitrincolaceae;g__Marinobacterium_A	2	2	0	0	0	0	0
										g__Spongiibacter_A	d__Bacteria;p__Pseudomonadota;c__Gammaproteobacteria;o__Pseudomonadales;f__Spongiibacteraceae;g__Spongiibacter_A	2	2	0	0	0	0	0
										g__Dyella_B	d__Bacteria;p__Pseudomonadota;c__Gammaproteobacteria;o__Xanthomonadales;f__Rhodanobacteraceae;g__Dyella_B	2	2	0	0	0	0	0
										g__Frateuria_A	d__Bacteria;p__Pseudomonadota;c__Gammaproteobacteria;o__Xanthomonadales;f__Rhodanobacteraceae;g__Frateuria_A	2	1	0	0	1	0	0
										g__Wenzhouxiangella	d__Bacteria;p__Pseudomonadota;c__Gammaproteobacteria;o__Xanthomonadales;f__Wenzhouxiangellaceae;g__Wenzhouxiangella	2	2	0	0	0	0	0
										g__Mariprofundus	d__Bacteria;p__Pseudomonadota;c__Zetaproteobacteria;o__Mariprofundales;f__Mariprofundaceae;g__Mariprofundus	2	2	0	0	0	0	0
										g__Spirochaeta_A	d__Bacteria;p__Spirochaetota;c__Spirochaetia;o__DSM-6578;f__DSM-6578;g__Spirochaeta_A	2	2	0	0	0	0	0
										g__Aminobacterium	d__Bacteria;p__Synergistota;c__Synergistia;o__Synergistales;f__Aminobacteriaceae;g__Aminobacterium	2	1	0	1	0	0	0
										g__Pyramidobacter	d__Bacteria;p__Synergistota;c__Synergistia;o__Synergistales;f__Dethiosulfovibrionaceae;g__Pyramidobacter	2	0	0	2	0	0	0
										g__Thermanaerovibrio	d__Bacteria;p__Synergistota;c__Synergistia;o__Synergistales;f__Synergistaceae;g__Thermanaerovibrio	2	2	0	0	0	0	0
										g__Thermodesulfobium	d__Bacteria;p__Thermodesulfobiota;c__Thermodesulfobiia;o__Thermodesulfobiales;f__Thermodesulfobiaceae;g__Thermodesulfobium	2	2	0	0	0	0	0
										g__Mesotoga	d__Bacteria;p__Thermotogota;c__Thermotogae;o__Petrotogales;f__Kosmotogaceae;g__Mesotoga	2	2	0	0	0	0	0
										g__Methylacidimicrobium	d__Bacteria;p__Verrucomicrobiota;c__Verrucomicrobiae;o__Methylacidiphilales;f__Methylacidiphilaceae;g__Methylacidimicrobium	2	2	0	0	0	0	0
										g__Ereboglobus	d__Bacteria;p__Verrucomicrobiota;c__Verrucomicrobiae;o__Opitutales;f__Opitutaceae;g__Ereboglobus	2	2	0	0	0	0	0
										g__Lacunisphaera	d__Bacteria;p__Verrucomicrobiota;c__Verrucomicrobiae;o__Opitutales;f__Opitutaceae;g__Lacunisphaera	2	2	0	0	0	0	0
										g__Synoicihabitans	d__Bacteria;p__Verrucomicrobiota;c__Verrucomicrobiae;o__Opitutales;f__Opitutaceae;g__Synoicihabitans	2	2	0	0	0	0	0
										g__OLB17	d__Bacteria;p__Acidobacteriota;c__Blastocatellia;o__Pyrinomonadales;f__Pyrinomonadaceae;g__OLB17	1	1	0	0	0	0	0
										g__Sulfidibacter	d__Bacteria;p__Acidobacteriota;c__Holophagae;o__Acanthopleuribacterales;f__Acanthopleuribacteraceae;g__Sulfidibacter	1	1	0	0	0	0	0
										g__Thermotomaculum	d__Bacteria;p__Acidobacteriota;c__Holophagae;o__Thermotomaculales;f__Thermotomaculaceae;g__Thermotomaculum	1	1	0	0	0	0	0
										g__Acidisarcina	d__Bacteria;p__Acidobacteriota;c__Terriglobia;o__Terriglobales;f__Acidobacteriaceae;g__Acidisarcina	1	1	0	0	0	0	0
										g__Acidobacterium	d__Bacteria;p__Acidobacteriota;c__Terriglobia;o__Terriglobales;f__Acidobacteriaceae;g__Acidobacterium	1	1	0	0	0	0	0
										g__Alloacidobacterium	d__Bacteria;p__Acidobacteriota;c__Terriglobia;o__Terriglobales;f__Acidobacteriaceae;g__Alloacidobacterium	1	1	0	0	0	0	0
										g__Granulicella_A	d__Bacteria;p__Acidobacteriota;c__Terriglobia;o__Terriglobales;f__Acidobacteriaceae;g__Granulicella_A	1	0	0	0	1	0	0
										g__JAJZFE01	d__Bacteria;p__Acidobacteriota;c__Terriglobia;o__Terriglobales;f__Acidobacteriaceae;g__JAJZFE01	1	1	0	0	0	0	0
										g__Terriglobus_A	d__Bacteria;p__Acidobacteriota;c__Terriglobia;o__Terriglobales;f__Acidobacteriaceae;g__Terriglobus_A	1	1	0	0	0	0	0
										g__Koribacter	d__Bacteria;p__Acidobacteriota;c__Terriglobia;o__Terriglobales;f__Koribacteraceae;g__Koribacter	1	1	0	0	0	0	0
										g__Acidimicrobium	d__Bacteria;p__Actinomycetota;c__Acidimicrobiia;o__Acidimicrobiales;f__Acidimicrobiaceae;g__Acidimicrobium	1	1	0	0	0	0	0
										g__Ilumatobacter_A	d__Bacteria;p__Actinomycetota;c__Acidimicrobiia;o__Acidimicrobiales;f__Ilumatobacteraceae;g__Ilumatobacter_A	1	1	0	0	0	0	0
										g__Aquihabitans	d__Bacteria;p__Actinomycetota;c__Acidimicrobiia;o__Acidimicrobiales;f__JAAYBP01;g__Aquihabitans	1	1	0	0	0	0	0
										g__AWTP1-35	d__Bacteria;p__Actinomycetota;c__Acidimicrobiia;o__Acidimicrobiales;f__Microtrichaceae;g__AWTP1-35	1	1	0	0	0	0	0
										g__Actinomarinicola	d__Bacteria;p__Actinomycetota;c__Acidimicrobiia;o__Acidimicrobiales;f__SKKL01;g__Actinomarinicola	1	1	0	0	0	0	0
										g__Acidothermus	d__Bacteria;p__Actinomycetota;c__Actinomycetia;o__Acidothermales;f__Acidothermaceae;g__Acidothermus	1	1	0	0	0	0	0
										g__Arcanobacterium_A	d__Bacteria;p__Actinomycetota;c__Actinomycetia;o__Actinomycetales;f__Actinomycetaceae;g__Arcanobacterium_A	1	1	0	0	0	0	0
										g__Asp313	d__Bacteria;p__Actinomycetota;c__Actinomycetia;o__Actinomycetales;f__Actinomycetaceae;g__Asp313	1	1	0	0	0	0	0
										g__Boudabousia	d__Bacteria;p__Actinomycetota;c__Actinomycetia;o__Actinomycetales;f__Actinomycetaceae;g__Boudabousia	1	1	0	0	0	0	0
										g__Changpingibacter	d__Bacteria;p__Actinomycetota;c__Actinomycetia;o__Actinomycetales;f__Actinomycetaceae;g__Changpingibacter	1	1	0	0	0	0	0
										g__Georgenia_A	d__Bacteria;p__Actinomycetota;c__Actinomycetia;o__Actinomycetales;f__Actinomycetaceae;g__Georgenia_A	1	1	0	0	0	0	0
										g__Nanchangia	d__Bacteria;p__Actinomycetota;c__Actinomycetia;o__Actinomycetales;f__Actinomycetaceae;g__Nanchangia	1	1	0	0	0	0	0
										g__Oceanitalea	d__Bacteria;p__Actinomycetota;c__Actinomycetia;o__Actinomycetales;f__Actinomycetaceae;g__Oceanitalea	1	1	0	0	0	0	0
										g__Varibaculum	d__Bacteria;p__Actinomycetota;c__Actinomycetia;o__Actinomycetales;f__Actinomycetaceae;g__Varibaculum	1	0	0	0	1	0	0
										g__ZJ293	d__Bacteria;p__Actinomycetota;c__Actinomycetia;o__Actinomycetales;f__Actinomycetaceae;g__ZJ293	1	1	0	0	0	0	0
										g__Beutenbergia	d__Bacteria;p__Actinomycetota;c__Actinomycetia;o__Actinomycetales;f__Beutenbergiaceae;g__Beutenbergia	1	1	0	0	0	0	0
										g__HY158	d__Bacteria;p__Actinomycetota;c__Actinomycetia;o__Actinomycetales;f__Beutenbergiaceae;g__HY158	1	1	0	0	0	0	0
										g__Miniimonas	d__Bacteria;p__Actinomycetota;c__Actinomycetia;o__Actinomycetales;f__Beutenbergiaceae;g__Miniimonas	1	1	0	0	0	0	0
										g__Occultella	d__Bacteria;p__Actinomycetota;c__Actinomycetia;o__Actinomycetales;f__Beutenbergiaceae;g__Occultella	1	1	0	0	0	0	0
										g__Scardovia	d__Bacteria;p__Actinomycetota;c__Actinomycetia;o__Actinomycetales;f__Bifidobacteriaceae;g__Scardovia	1	1	0	0	0	0	0
										g__Actinotalea	d__Bacteria;p__Actinomycetota;c__Actinomycetia;o__Actinomycetales;f__Cellulomonadaceae;g__Actinotalea	1	0	0	0	1	0	0
										g__Flavimobilis	d__Bacteria;p__Actinomycetota;c__Actinomycetia;o__Actinomycetales;f__Cellulomonadaceae;g__Flavimobilis	1	0	0	0	1	0	0
										g__Luteimicrobium	d__Bacteria;p__Actinomycetota;c__Actinomycetia;o__Actinomycetales;f__Cellulomonadaceae;g__Luteimicrobium	1	0	0	0	1	0	0
										g__Oerskovia	d__Bacteria;p__Actinomycetota;c__Actinomycetia;o__Actinomycetales;f__Cellulomonadaceae;g__Oerskovia	1	1	0	0	0	0	0
										g__Paraoerskovia	d__Bacteria;p__Actinomycetota;c__Actinomycetia;o__Actinomycetales;f__Cellulomonadaceae;g__Paraoerskovia	1	1	0	0	0	0	0
										g__Promicromonospora	d__Bacteria;p__Actinomycetota;c__Actinomycetia;o__Actinomycetales;f__Cellulomonadaceae;g__Promicromonospora	1	1	0	0	0	0	0
										g__Sediminihabitans	d__Bacteria;p__Actinomycetota;c__Actinomycetia;o__Actinomycetales;f__Cellulomonadaceae;g__Sediminihabitans	1	1	0	0	0	0	0
										g__Devriesea	d__Bacteria;p__Actinomycetota;c__Actinomycetia;o__Actinomycetales;f__Dermabacteraceae;g__Devriesea	1	1	0	0	0	0	0
										g__Helcobacillus	d__Bacteria;p__Actinomycetota;c__Actinomycetia;o__Actinomycetales;f__Dermabacteraceae;g__Helcobacillus	1	1	0	0	0	0	0
										g__Allobranchiibius	d__Bacteria;p__Actinomycetota;c__Actinomycetia;o__Actinomycetales;f__Dermatophilaceae;g__Allobranchiibius	1	1	0	0	0	0	0
										g__Arsenicicoccus	d__Bacteria;p__Actinomycetota;c__Actinomycetia;o__Actinomycetales;f__Dermatophilaceae;g__Arsenicicoccus	1	1	0	0	0	0	0
										g__Austwickia	d__Bacteria;p__Actinomycetota;c__Actinomycetia;o__Actinomycetales;f__Dermatophilaceae;g__Austwickia	1	1	0	0	0	0	0
										g__Barrientosiimonas	d__Bacteria;p__Actinomycetota;c__Actinomycetia;o__Actinomycetales;f__Dermatophilaceae;g__Barrientosiimonas	1	1	0	0	0	0	0
										g__Dermatophilus	d__Bacteria;p__Actinomycetota;c__Actinomycetia;o__Actinomycetales;f__Dermatophilaceae;g__Dermatophilus	1	1	0	0	0	0	0
										g__Knoellia	d__Bacteria;p__Actinomycetota;c__Actinomycetia;o__Actinomycetales;f__Dermatophilaceae;g__Knoellia	1	1	0	0	0	0	0
										g__Luteipulveratus	d__Bacteria;p__Actinomycetota;c__Actinomycetia;o__Actinomycetales;f__Dermatophilaceae;g__Luteipulveratus	1	1	0	0	0	0	0
										g__Marihabitans	d__Bacteria;p__Actinomycetota;c__Actinomycetia;o__Actinomycetales;f__Dermatophilaceae;g__Marihabitans	1	0	0	0	1	0	0
										g__Mobilicoccus	d__Bacteria;p__Actinomycetota;c__Actinomycetia;o__Actinomycetales;f__Dermatophilaceae;g__Mobilicoccus	1	1	0	0	0	0	0
										g__Ornithinibacter	d__Bacteria;p__Actinomycetota;c__Actinomycetia;o__Actinomycetales;f__Dermatophilaceae;g__Ornithinibacter	1	1	0	0	0	0	0
										g__Ornithinimicrobium	d__Bacteria;p__Actinomycetota;c__Actinomycetia;o__Actinomycetales;f__Dermatophilaceae;g__Ornithinimicrobium	1	1	0	0	0	0	0
										g__Ornithinimicrobium_A	d__Bacteria;p__Actinomycetota;c__Actinomycetia;o__Actinomycetales;f__Dermatophilaceae;g__Ornithinimicrobium_A	1	1	0	0	0	0	0
										g__Yimella	d__Bacteria;p__Actinomycetota;c__Actinomycetia;o__Actinomycetales;f__Dermatophilaceae;g__Yimella	1	1	0	0	0	0	0
										g__Agreia	d__Bacteria;p__Actinomycetota;c__Actinomycetia;o__Actinomycetales;f__Microbacteriaceae;g__Agreia	1	1	0	0	0	0	0
										g__CAJXGN01	d__Bacteria;p__Actinomycetota;c__Actinomycetia;o__Actinomycetales;f__Microbacteriaceae;g__CAJXGN01	1	1	0	0	0	0	0
										g__Cx-87	d__Bacteria;p__Actinomycetota;c__Actinomycetia;o__Actinomycetales;f__Microbacteriaceae;g__Cx-87	1	1	0	0	0	0	0
										g__Diaminobutyricibacter	d__Bacteria;p__Actinomycetota;c__Actinomycetia;o__Actinomycetales;f__Microbacteriaceae;g__Diaminobutyricibacter	1	1	0	0	0	0	0
										g__Gryllotalpicola	d__Bacteria;p__Actinomycetota;c__Actinomycetia;o__Actinomycetales;f__Microbacteriaceae;g__Gryllotalpicola	1	1	0	0	0	0	0
										g__Humibacter	d__Bacteria;p__Actinomycetota;c__Actinomycetia;o__Actinomycetales;f__Microbacteriaceae;g__Humibacter	1	1	0	0	0	0	0
										g__Lacisediminihabitans	d__Bacteria;p__Actinomycetota;c__Actinomycetia;o__Actinomycetales;f__Microbacteriaceae;g__Lacisediminihabitans	1	1	0	0	0	0	0
										g__Lysinibacter	d__Bacteria;p__Actinomycetota;c__Actinomycetia;o__Actinomycetales;f__Microbacteriaceae;g__Lysinibacter	1	1	0	0	0	0	0
										g__Marisediminicola	d__Bacteria;p__Actinomycetota;c__Actinomycetia;o__Actinomycetales;f__Microbacteriaceae;g__Marisediminicola	1	1	0	0	0	0	0
										g__Microcella	d__Bacteria;p__Actinomycetota;c__Actinomycetia;o__Actinomycetales;f__Microbacteriaceae;g__Microcella	1	0	0	0	1	0	0
										g__Mycetocola_A	d__Bacteria;p__Actinomycetota;c__Actinomycetia;o__Actinomycetales;f__Microbacteriaceae;g__Mycetocola_A	1	1	0	0	0	0	0
										g__Pontimonas	d__Bacteria;p__Actinomycetota;c__Actinomycetia;o__Actinomycetales;f__Microbacteriaceae;g__Pontimonas	1	1	0	0	0	0	0
										g__SCRE01	d__Bacteria;p__Actinomycetota;c__Actinomycetia;o__Actinomycetales;f__Microbacteriaceae;g__SCRE01	1	1	0	0	0	0	0
										g__WSTA01	d__Bacteria;p__Actinomycetota;c__Actinomycetia;o__Actinomycetales;f__Microbacteriaceae;g__WSTA01	1	1	0	0	0	0	0
										g__Arthrobacter_L	d__Bacteria;p__Actinomycetota;c__Actinomycetia;o__Actinomycetales;f__Micrococcaceae;g__Arthrobacter_L	1	1	0	0	0	0	0
										g__Neomicrococcus	d__Bacteria;p__Actinomycetota;c__Actinomycetia;o__Actinomycetales;f__Micrococcaceae;g__Neomicrococcus	1	1	0	0	0	0	0
										g__Paeniglutamicibacter	d__Bacteria;p__Actinomycetota;c__Actinomycetia;o__Actinomycetales;f__Micrococcaceae;g__Paeniglutamicibacter	1	1	0	0	0	0	0
										g__Pseudoglutamicibacter	d__Bacteria;p__Actinomycetota;c__Actinomycetia;o__Actinomycetales;f__Micrococcaceae;g__Pseudoglutamicibacter	1	1	0	0	0	0	0
										g__Psychromicrobium	d__Bacteria;p__Actinomycetota;c__Actinomycetia;o__Actinomycetales;f__Micrococcaceae;g__Psychromicrobium	1	1	0	0	0	0	0
										g__Egibacter	d__Bacteria;p__Actinomycetota;c__Actinomycetia;o__Euzebyales;f__Egibacteraceae;g__Egibacter	1	1	0	0	0	0	0
										g__Euzebya	d__Bacteria;p__Actinomycetota;c__Actinomycetia;o__Euzebyales;f__Euzebyaceae;g__Euzebya	1	1	0	0	0	0	0
										g__Epidermidibacterium	d__Bacteria;p__Actinomycetota;c__Actinomycetia;o__Mycobacteriales;f__Antricoccaceae;g__Epidermidibacterium	1	1	0	0	0	0	0
										g__Jatrophihabitans_A	d__Bacteria;p__Actinomycetota;c__Actinomycetia;o__Mycobacteriales;f__Jatrophihabitantaceae;g__Jatrophihabitans_A	1	1	0	0	0	0	0
										g__MT45	d__Bacteria;p__Actinomycetota;c__Actinomycetia;o__Mycobacteriales;f__Jatrophihabitantaceae;g__MT45	1	1	0	0	0	0	0
										g__QHCC01	d__Bacteria;p__Actinomycetota;c__Actinomycetia;o__Mycobacteriales;f__Jatrophihabitantaceae;g__QHCC01	1	1	0	0	0	0	0
										g__Catellatospora	d__Bacteria;p__Actinomycetota;c__Actinomycetia;o__Mycobacteriales;f__Micromonosporaceae;g__Catellatospora	1	1	0	0	0	0	0
										g__KBS50	d__Bacteria;p__Actinomycetota;c__Actinomycetia;o__Mycobacteriales;f__Micromonosporaceae;g__KBS50	1	1	0	0	0	0	0
										g__Natronoglycomyces	d__Bacteria;p__Actinomycetota;c__Actinomycetia;o__Mycobacteriales;f__Micromonosporaceae;g__Natronoglycomyces	1	1	0	0	0	0	0
										g__Natronosporangium	d__Bacteria;p__Actinomycetota;c__Actinomycetia;o__Mycobacteriales;f__Micromonosporaceae;g__Natronosporangium	1	1	0	0	0	0	0
										g__Polymorphospora	d__Bacteria;p__Actinomycetota;c__Actinomycetia;o__Mycobacteriales;f__Micromonosporaceae;g__Polymorphospora	1	0	0	0	1	0	0
										g__Stackebrandtia	d__Bacteria;p__Actinomycetota;c__Actinomycetia;o__Mycobacteriales;f__Micromonosporaceae;g__Stackebrandtia	1	1	0	0	0	0	0
										g__Hoyosella	d__Bacteria;p__Actinomycetota;c__Actinomycetia;o__Mycobacteriales;f__Mycobacteriaceae;g__Hoyosella	1	1	0	0	0	0	0
										g__Segniliparus	d__Bacteria;p__Actinomycetota;c__Actinomycetia;o__Mycobacteriales;f__Mycobacteriaceae;g__Segniliparus	1	1	0	0	0	0	0
										g__Skermania	d__Bacteria;p__Actinomycetota;c__Actinomycetia;o__Mycobacteriales;f__Mycobacteriaceae;g__Skermania	1	1	0	0	0	0	0
										g__Williamsia_A	d__Bacteria;p__Actinomycetota;c__Actinomycetia;o__Mycobacteriales;f__Mycobacteriaceae;g__Williamsia_A	1	0	0	0	1	0	0
										g__X156	d__Bacteria;p__Actinomycetota;c__Actinomycetia;o__Mycobacteriales;f__Mycobacteriaceae;g__X156	1	1	0	0	0	0	0
										g__Actinomycetospora	d__Bacteria;p__Actinomycetota;c__Actinomycetia;o__Mycobacteriales;f__Pseudonocardiaceae;g__Actinomycetospora	1	1	0	0	0	0	0
										g__Actinopolyspora	d__Bacteria;p__Actinomycetota;c__Actinomycetia;o__Mycobacteriales;f__Pseudonocardiaceae;g__Actinopolyspora	1	0	0	0	1	0	0
										g__Allokutzneria	d__Bacteria;p__Actinomycetota;c__Actinomycetia;o__Mycobacteriales;f__Pseudonocardiaceae;g__Allokutzneria	1	1	0	0	0	0	0
										g__Allosaccharopolyspora	d__Bacteria;p__Actinomycetota;c__Actinomycetia;o__Mycobacteriales;f__Pseudonocardiaceae;g__Allosaccharopolyspora	1	1	0	0	0	0	0
										g__Amycolatopsis_D	d__Bacteria;p__Actinomycetota;c__Actinomycetia;o__Mycobacteriales;f__Pseudonocardiaceae;g__Amycolatopsis_D	1	1	0	0	0	0	0
										g__Crossiella	d__Bacteria;p__Actinomycetota;c__Actinomycetia;o__Mycobacteriales;f__Pseudonocardiaceae;g__Crossiella	1	1	0	0	0	0	0
										g__Kibdelosporangium	d__Bacteria;p__Actinomycetota;c__Actinomycetia;o__Mycobacteriales;f__Pseudonocardiaceae;g__Kibdelosporangium	1	1	0	0	0	0	0
										g__Prauserella_A	d__Bacteria;p__Actinomycetota;c__Actinomycetia;o__Mycobacteriales;f__Pseudonocardiaceae;g__Prauserella_A	1	1	0	0	0	0	0
										g__Saccharomonospora_A	d__Bacteria;p__Actinomycetota;c__Actinomycetia;o__Mycobacteriales;f__Pseudonocardiaceae;g__Saccharomonospora_A	1	1	0	0	0	0	0
										g__Umezawaea	d__Bacteria;p__Actinomycetota;c__Actinomycetia;o__Mycobacteriales;f__Pseudonocardiaceae;g__Umezawaea	1	1	0	0	0	0	0
										g__Egicoccus	d__Bacteria;p__Actinomycetota;c__Actinomycetia;o__Nitriliruptorales;f__Nitriliruptoraceae;g__Egicoccus	1	1	0	0	0	0	0
										g__Actinopolymorpha	d__Bacteria;p__Actinomycetota;c__Actinomycetia;o__Propionibacteriales;f__Actinopolymorphaceae;g__Actinopolymorpha	1	1	0	0	0	0	0
										g__JABFXA01	d__Bacteria;p__Actinomycetota;c__Actinomycetia;o__Propionibacteriales;f__Nocardioidaceae;g__JABFXA01	1	1	0	0	0	0	0
										g__Marmoricola_A	d__Bacteria;p__Actinomycetota;c__Actinomycetia;o__Propionibacteriales;f__Nocardioidaceae;g__Marmoricola_A	1	1	0	0	0	0	0
										g__Nocardioides_B	d__Bacteria;p__Actinomycetota;c__Actinomycetia;o__Propionibacteriales;f__Nocardioidaceae;g__Nocardioides_B	1	1	0	0	0	0	0
										g__SCSIO-66511	d__Bacteria;p__Actinomycetota;c__Actinomycetia;o__Propionibacteriales;f__Nocardioidaceae;g__SCSIO-66511	1	1	0	0	0	0	0
										g__Auraticoccus	d__Bacteria;p__Actinomycetota;c__Actinomycetia;o__Propionibacteriales;f__Propionibacteriaceae;g__Auraticoccus	1	1	0	0	0	0	0
										g__Microlunatus	d__Bacteria;p__Actinomycetota;c__Actinomycetia;o__Propionibacteriales;f__Propionibacteriaceae;g__Microlunatus	1	1	0	0	0	0	0
										g__Micropruina	d__Bacteria;p__Actinomycetota;c__Actinomycetia;o__Propionibacteriales;f__Propionibacteriaceae;g__Micropruina	1	1	0	0	0	0	0
										g__Vaginimicrobium	d__Bacteria;p__Actinomycetota;c__Actinomycetia;o__Propionibacteriales;f__Propionibacteriaceae;g__Vaginimicrobium	1	1	0	0	0	0	0
										g__Catenulispora	d__Bacteria;p__Actinomycetota;c__Actinomycetia;o__Streptomycetales;f__Catenulisporaceae;g__Catenulispora	1	0	0	0	1	0	0
										g__SCUT-3	d__Bacteria;p__Actinomycetota;c__Actinomycetia;o__Streptomycetales;f__Streptomycetaceae;g__SCUT-3	1	1	0	0	0	0	0
										g__Yinghuangia	d__Bacteria;p__Actinomycetota;c__Actinomycetia;o__Streptomycetales;f__Streptomycetaceae;g__Yinghuangia	1	1	0	0	0	0	0
										g__Actinoallomurus	d__Bacteria;p__Actinomycetota;c__Actinomycetia;o__Streptosporangiales;f__Streptosporangiaceae;g__Actinoallomurus	1	0	1	0	0	0	0
										g__Nocardiopsis_C	d__Bacteria;p__Actinomycetota;c__Actinomycetia;o__Streptosporangiales;f__Streptosporangiaceae;g__Nocardiopsis_C	1	1	0	0	0	0	0
										g__Spiractinospora	d__Bacteria;p__Actinomycetota;c__Actinomycetia;o__Streptosporangiales;f__Streptosporangiaceae;g__Spiractinospora	1	1	0	0	0	0	0
										g__Streptomonospora	d__Bacteria;p__Actinomycetota;c__Actinomycetia;o__Streptosporangiales;f__Streptosporangiaceae;g__Streptomonospora	1	1	0	0	0	0	0
										g__Fannyhessea	d__Bacteria;p__Actinomycetota;c__Coriobacteriia;o__Coriobacteriales;f__Atopobiaceae;g__Fannyhessea	1	1	0	0	0	0	0
										g__NM07-P-09	d__Bacteria;p__Actinomycetota;c__Coriobacteriia;o__Coriobacteriales;f__Atopobiaceae;g__NM07-P-09	1	0	0	0	1	0	0
										g__Olsenella	d__Bacteria;p__Actinomycetota;c__Coriobacteriia;o__Coriobacteriales;f__Atopobiaceae;g__Olsenella	1	1	0	0	0	0	0
										g__Olsenella_F	d__Bacteria;p__Actinomycetota;c__Coriobacteriia;o__Coriobacteriales;f__Atopobiaceae;g__Olsenella_F	1	0	0	0	1	0	0
										g__Parafannyhessea	d__Bacteria;p__Actinomycetota;c__Coriobacteriia;o__Coriobacteriales;f__Atopobiaceae;g__Parafannyhessea	1	0	0	0	1	0	0
										g__UBA7748	d__Bacteria;p__Actinomycetota;c__Coriobacteriia;o__Coriobacteriales;f__Atopobiaceae;g__UBA7748	1	1	0	0	0	0	0
										g__Coriobacterium	d__Bacteria;p__Actinomycetota;c__Coriobacteriia;o__Coriobacteriales;f__Coriobacteriaceae;g__Coriobacterium	1	1	0	0	0	0	0
										g__Enorma	d__Bacteria;p__Actinomycetota;c__Coriobacteriia;o__Coriobacteriales;f__Coriobacteriaceae;g__Enorma	1	0	0	0	1	0	0
										g__Arabiibacter	d__Bacteria;p__Actinomycetota;c__Coriobacteriia;o__Coriobacteriales;f__Eggerthellaceae;g__Arabiibacter	1	1	0	0	0	0	0
										g__Cryptobacterium	d__Bacteria;p__Actinomycetota;c__Coriobacteriia;o__Coriobacteriales;f__Eggerthellaceae;g__Cryptobacterium	1	0	0	0	0	1	0
										g__D16-34	d__Bacteria;p__Actinomycetota;c__Coriobacteriia;o__Coriobacteriales;f__Eggerthellaceae;g__D16-34	1	1	0	0	0	0	0
										g__Denitrobacterium	d__Bacteria;p__Actinomycetota;c__Coriobacteriia;o__Coriobacteriales;f__Eggerthellaceae;g__Denitrobacterium	1	0	0	0	1	0	0
										g__Enteroscipio	d__Bacteria;p__Actinomycetota;c__Coriobacteriia;o__Coriobacteriales;f__Eggerthellaceae;g__Enteroscipio	1	1	0	0	0	0	0
										g__Rubrobacter_D	d__Bacteria;p__Actinomycetota;c__Rubrobacteria;o__Rubrobacterales;f__Rubrobacteraceae;g__Rubrobacter_D	1	1	0	0	0	0	0
										g__SCSIO-52915	d__Bacteria;p__Actinomycetota;c__Rubrobacteria;o__Rubrobacterales;f__Rubrobacteraceae;g__SCSIO-52915	1	1	0	0	0	0	0
										g__Capillimicrobium	d__Bacteria;p__Actinomycetota;c__Thermoleophilia;o__Solirubrobacterales;f__Solirubrobacteraceae;g__Capillimicrobium	1	1	0	0	0	0	0
										g__Conexibacter	d__Bacteria;p__Actinomycetota;c__Thermoleophilia;o__Solirubrobacterales;f__Solirubrobacteraceae;g__Conexibacter	1	1	0	0	0	0	0
										g__SYBY01	d__Bacteria;p__Actinomycetota;c__Thermoleophilia;o__Solirubrobacterales;f__Solirubrobacteraceae;g__SYBY01	1	1	0	0	0	0	0
										g__Thermoleophilum	d__Bacteria;p__Actinomycetota;c__Thermoleophilia;o__Solirubrobacterales;f__Thermoleophilaceae;g__Thermoleophilum	1	1	0	0	0	0	0
										g__Aquifex	d__Bacteria;p__Aquificota;c__Aquificae;o__Aquificales;f__Aquificaceae;g__Aquifex	1	1	0	0	0	0	0
										g__Thermocrinis_A	d__Bacteria;p__Aquificota;c__Aquificae;o__Aquificales;f__Aquificaceae;g__Thermocrinis_A	1	1	0	0	0	0	0
										g__Persephonella	d__Bacteria;p__Aquificota;c__Aquificae;o__Hydrogenothermales;f__Hydrogenothermaceae;g__Persephonella	1	1	0	0	0	0	0
										g__Desulfurobacterium	d__Bacteria;p__Aquificota;c__Desulfurobacteriia;o__Desulfurobacteriales;f__Desulfurobacteriaceae;g__Desulfurobacterium	1	1	0	0	0	0	0
										g__Thermovibrio	d__Bacteria;p__Aquificota;c__Desulfurobacteriia;o__Desulfurobacteriales;f__Desulfurobacteriaceae;g__Thermovibrio	1	1	0	0	0	0	0
										g__Capsulimonas	d__Bacteria;p__Armatimonadota;c__Armatimonadia;o__Armatimonadales;f__Capsulimonadaceae;g__Capsulimonas	1	1	0	0	0	0	0
										g__Chthonomonas	d__Bacteria;p__Armatimonadota;c__Chthonomonadetes;o__Chthonomonadales;f__Chthonomonadaceae;g__Chthonomonas	1	1	0	0	0	0	0
										g__Fimbriimonas	d__Bacteria;p__Armatimonadota;c__Fimbriimonadia;o__Fimbriimonadales;f__Fimbriimonadaceae;g__Fimbriimonas	1	1	0	0	0	0	0
										g__Fervidibacter	d__Bacteria;p__Armatimonadota;c__HRBIN17;o__HRBIN17;f__HRBIN17;g__Fervidibacter	1	1	0	0	0	0	0
										g__Atribacter	d__Bacteria;p__Atribacterota;c__Atribacteria;o__Atribacterales;f__Atribacteraceae;g__Atribacter	1	1	0	0	0	0	0
										g__Alteracholeplasma	d__Bacteria;p__Bacillota;c__Bacilli;o__Acholeplasmatales;f__Acholeplasmataceae;g__Alteracholeplasma	1	1	0	0	0	0	0
										g__Haploplasma	d__Bacteria;p__Bacillota;c__Bacilli;o__Acholeplasmatales;f__Acholeplasmataceae;g__Haploplasma	1	1	0	0	0	0	0
										g__Mariniplasma	d__Bacteria;p__Bacillota;c__Bacilli;o__Acholeplasmatales;f__Acholeplasmataceae;g__Mariniplasma	1	1	0	0	0	0	0
										g__Acholeplasma_C	d__Bacteria;p__Bacillota;c__Bacilli;o__Acholeplasmatales;f__UBA5453;g__Acholeplasma_C	1	1	0	0	0	0	0
										g__Alicyclobacillus_B	d__Bacteria;p__Bacillota;c__Bacilli;o__Alicyclobacillales;f__Alicyclobacillaceae;g__Alicyclobacillus_B	1	1	0	0	0	0	0
										g__Alicyclobacillus_I	d__Bacteria;p__Bacillota;c__Bacilli;o__Alicyclobacillales;f__Alicyclobacillaceae;g__Alicyclobacillus_I	1	1	0	0	0	0	0
										g__SO9	d__Bacteria;p__Bacillota;c__Bacilli;o__Alicyclobacillales;f__Alicyclobacillaceae;g__SO9	1	1	0	0	0	0	0
										g__Aneurinibacillus_B	d__Bacteria;p__Bacillota;c__Bacilli;o__Aneurinibacillales;f__Aneurinibacillaceae;g__Aneurinibacillus_B	1	0	0	0	1	0	0
										g__Anoxybacillus_C	d__Bacteria;p__Bacillota;c__Bacilli;o__Bacillales;f__Anoxybacillaceae;g__Anoxybacillus_C	1	0	0	0	1	0	0
										g__Bacillus_AH	d__Bacteria;p__Bacillota;c__Bacilli;o__Bacillales;f__Bacillaceae_C;g__Bacillus_AH	1	1	0	0	0	0	0
										g__Ectobacillus	d__Bacteria;p__Bacillota;c__Bacilli;o__Bacillales;f__Bacillaceae_G;g__Ectobacillus	1	1	0	0	0	0	0
										g__Gottfriedia	d__Bacteria;p__Bacillota;c__Bacilli;o__Bacillales;f__Bacillaceae_G;g__Gottfriedia	1	1	0	0	0	0	0
										g__Bacillus_AG	d__Bacteria;p__Bacillota;c__Bacilli;o__Bacillales;f__Bacillaceae_H;g__Bacillus_AG	1	1	0	0	0	0	0
										g__Domibacillus	d__Bacteria;p__Bacillota;c__Bacilli;o__Bacillales;f__Domibacillaceae;g__Domibacillus	1	1	0	0	0	0	0
										g__FJAT-46582	d__Bacteria;p__Bacillota;c__Bacilli;o__Bacillales;f__Domibacillaceae;g__FJAT-46582	1	0	0	0	0	1	0
										g__Pseudobacillus	d__Bacteria;p__Bacillota;c__Bacilli;o__Bacillales;f__Domibacillaceae;g__Pseudobacillus	1	0	0	0	1	0	0
										g__Pradoshia	d__Bacteria;p__Bacillota;c__Bacilli;o__Bacillales;f__DSM-1321;g__Pradoshia	1	1	0	0	0	0	0
										g__Bacillus_AZ	d__Bacteria;p__Bacillota;c__Bacilli;o__Bacillales;f__DSM-18226;g__Bacillus_AZ	1	1	0	0	0	0	0
										g__Bacillus_BT	d__Bacteria;p__Bacillota;c__Bacilli;o__Bacillales;f__DSM-18226;g__Bacillus_BT	1	1	0	0	0	0	0
										g__Bacillus_D	d__Bacteria;p__Bacillota;c__Bacilli;o__Bacillales;f__DSM-18226;g__Bacillus_D	1	0	0	0	1	0	0
										g__JAEVLT01	d__Bacteria;p__Bacillota;c__Bacilli;o__Bacillales;f__DSM-18226;g__JAEVLT01	1	1	0	0	0	0	0
										g__Robertmurraya	d__Bacteria;p__Bacillota;c__Bacilli;o__Bacillales;f__DSM-18226;g__Robertmurraya	1	1	0	0	0	0	0
										g__URHB0009	d__Bacteria;p__Bacillota;c__Bacilli;o__Bacillales;f__DSM-18226;g__URHB0009	1	1	0	0	0	0	0
										g__Bacillus_O	d__Bacteria;p__Bacillota;c__Bacilli;o__Bacillales;f__JACDOC01;g__Bacillus_O	1	1	0	0	0	0	0
										g__JAIVKR01	d__Bacteria;p__Bacillota;c__Bacilli;o__Bacillales;f__JAIVKR01;g__JAIVKR01	1	1	0	0	0	0	0
										g__L13	d__Bacteria;p__Bacillota;c__Bacilli;o__Bacillales;f__JC228;g__L13	1	1	0	0	0	0	0
										g__Chryseomicrobium	d__Bacteria;p__Bacillota;c__Bacilli;o__Bacillales;f__Planococcaceae;g__Chryseomicrobium	1	1	0	0	0	0	0
										g__Indiicoccus	d__Bacteria;p__Bacillota;c__Bacilli;o__Bacillales;f__Planococcaceae;g__Indiicoccus	1	1	0	0	0	0	0
										g__K2R23-3	d__Bacteria;p__Bacillota;c__Bacilli;o__Bacillales;f__Planococcaceae;g__K2R23-3	1	1	0	0	0	0	0
										g__Viridibacillus	d__Bacteria;p__Bacillota;c__Bacilli;o__Bacillales;f__Planococcaceae;g__Viridibacillus	1	0	0	0	1	0	0
										g__Mangrovibacillus	d__Bacteria;p__Bacillota;c__Bacilli;o__Bacillales;f__R1DC41;g__Mangrovibacillus	1	1	0	0	0	0	0
										g__Allobacillus	d__Bacteria;p__Bacillota;c__Bacilli;o__Bacillales_D;f__Alkalibacillaceae;g__Allobacillus	1	1	0	0	0	0	0
										g__Salinibacillus	d__Bacteria;p__Bacillota;c__Bacilli;o__Bacillales_D;f__Alkalibacillaceae;g__Salinibacillus	1	1	0	0	0	0	0
										g__Amphibacillus	d__Bacteria;p__Bacillota;c__Bacilli;o__Bacillales_D;f__Amphibacillaceae;g__Amphibacillus	1	1	0	0	0	0	0
										g__Avamphibacillus	d__Bacteria;p__Bacillota;c__Bacilli;o__Bacillales_D;f__Amphibacillaceae;g__Avamphibacillus	1	1	0	0	0	0	0
										g__Paraliobacillus_A	d__Bacteria;p__Bacillota;c__Bacilli;o__Bacillales_D;f__Amphibacillaceae;g__Paraliobacillus_A	1	0	0	0	1	0	0
										g__Paucisalibacillus	d__Bacteria;p__Bacillota;c__Bacilli;o__Bacillales_D;f__Amphibacillaceae;g__Paucisalibacillus	1	0	0	0	1	0	0
										g__Sediminibacillus	d__Bacteria;p__Bacillota;c__Bacilli;o__Bacillales_D;f__Amphibacillaceae;g__Sediminibacillus	1	1	0	0	0	0	0
										g__Virgibacillus_E	d__Bacteria;p__Bacillota;c__Bacilli;o__Bacillales_D;f__Amphibacillaceae;g__Virgibacillus_E	1	1	0	0	0	0	0
										g__Anaerobacillus	d__Bacteria;p__Bacillota;c__Bacilli;o__Bacillales_H;f__Anaerobacillaceae;g__Anaerobacillus	1	1	0	0	0	0	0
										g__Halalkalibacter	d__Bacteria;p__Bacillota;c__Bacilli;o__Bacillales_H;f__Bacillaceae_D;g__Halalkalibacter	1	1	0	0	0	0	0
										g__Bacillus_AO	d__Bacteria;p__Bacillota;c__Bacilli;o__Bacillales_H;f__Bacillaceae_F;g__Bacillus_AO	1	0	0	0	1	0	0
										g__Alkalicoccus	d__Bacteria;p__Bacillota;c__Bacilli;o__Bacillales_H;f__Salisediminibacteriaceae;g__Alkalicoccus	1	1	0	0	0	0	0
										g__Bacillus_CA	d__Bacteria;p__Bacillota;c__Bacilli;o__Bacillales_H;f__Salisediminibacteriaceae;g__Bacillus_CA	1	1	0	0	0	0	0
										g__Paenalkalicoccus	d__Bacteria;p__Bacillota;c__Bacilli;o__Bacillales_H;f__Salisediminibacteriaceae;g__Paenalkalicoccus	1	1	0	0	0	0	0
										g__Salipaludibacillus	d__Bacteria;p__Bacillota;c__Bacilli;o__Bacillales_H;f__Salisediminibacteriaceae;g__Salipaludibacillus	1	0	0	0	1	0	0
										g__Caldalkalibacillus	d__Bacteria;p__Bacillota;c__Bacilli;o__Caldalkalibacillales;f__Caldalkalibacillaceae;g__Caldalkalibacillus	1	1	0	0	0	0	0
										g__Hydrogenibacillus	d__Bacteria;p__Bacillota;c__Bacilli;o__DSM-22653;f__DSM-22653;g__Hydrogenibacillus	1	1	0	0	0	0	0
										g__Faecalibacillus	d__Bacteria;p__Bacillota;c__Bacilli;o__Erysipelotrichales;f__Coprobacillaceae;g__Faecalibacillus	1	0	0	0	1	0	0
										g__Intestinibaculum	d__Bacteria;p__Bacillota;c__Bacilli;o__Erysipelotrichales;f__Coprobacillaceae;g__Intestinibaculum	1	1	0	0	0	0	0
										g__Tannockella	d__Bacteria;p__Bacillota;c__Bacilli;o__Erysipelotrichales;f__Coprobacillaceae;g__Tannockella	1	1	0	0	0	0	0
										g__Faecalibaculum	d__Bacteria;p__Bacillota;c__Bacilli;o__Erysipelotrichales;f__Erysipelotrichaceae;g__Faecalibaculum	1	0	0	0	1	0	0
										g__Longicatena	d__Bacteria;p__Bacillota;c__Bacilli;o__Erysipelotrichales;f__Erysipelotrichaceae;g__Longicatena	1	0	0	0	1	0	0
										g__Xianfuyuplasma	d__Bacteria;p__Bacillota;c__Bacilli;o__Izemoplasmatales;f__Izemoplasmataceae;g__Xianfuyuplasma	1	1	0	0	0	0	0
										g__4572-104	d__Bacteria;p__Bacillota;c__Bacilli;o__Izemoplasmatales;f__UBA5603;g__4572-104	1	1	0	0	0	0	0
										g__Zrk29	d__Bacteria;p__Bacillota;c__Bacilli;o__Izemoplasmatales;f__UBA5603;g__Zrk29	1	1	0	0	0	0	0
										g__Facklamia	d__Bacteria;p__Bacillota;c__Bacilli;o__Lactobacillales;f__Aerococcaceae;g__Facklamia	1	0	0	0	1	0	0
										g__GCA-024661895	d__Bacteria;p__Bacillota;c__Bacilli;o__Lactobacillales;f__Aerococcaceae;g__GCA-024661895	1	1	0	0	0	0	0
										g__Ignavigranum	d__Bacteria;p__Bacillota;c__Bacilli;o__Lactobacillales;f__Aerococcaceae;g__Ignavigranum	1	0	0	0	1	0	0
										g__Ruoffia	d__Bacteria;p__Bacillota;c__Bacilli;o__Lactobacillales;f__Aerococcaceae;g__Ruoffia	1	1	0	0	0	0	0
										g__Suicoccus	d__Bacteria;p__Bacillota;c__Bacilli;o__Lactobacillales;f__Aerococcaceae;g__Suicoccus	1	1	0	0	0	0	0
										g__Alkalibacterium	d__Bacteria;p__Bacillota;c__Bacilli;o__Lactobacillales;f__Carnobacteriaceae;g__Alkalibacterium	1	0	0	0	1	0	0
										g__Desemzia	d__Bacteria;p__Bacillota;c__Bacilli;o__Lactobacillales;f__Carnobacteriaceae;g__Desemzia	1	1	0	0	0	0	0
										g__Marinilactibacillus	d__Bacteria;p__Bacillota;c__Bacilli;o__Lactobacillales;f__Carnobacteriaceae;g__Marinilactibacillus	1	0	0	0	1	0	0
										g__Acetilactobacillus	d__Bacteria;p__Bacillota;c__Bacilli;o__Lactobacillales;f__Lactobacillaceae;g__Acetilactobacillus	1	1	0	0	0	0	0
										g__Amylolactobacillus	d__Bacteria;p__Bacillota;c__Bacilli;o__Lactobacillales;f__Lactobacillaceae;g__Amylolactobacillus	1	1	0	0	0	0	0
										g__Fructobacillus	d__Bacteria;p__Bacillota;c__Bacilli;o__Lactobacillales;f__Lactobacillaceae;g__Fructobacillus	1	1	0	0	0	0	0
										g__Lapidilactobacillus	d__Bacteria;p__Bacillota;c__Bacilli;o__Lactobacillales;f__Lactobacillaceae;g__Lapidilactobacillus	1	0	0	0	1	0	0
										g__Nicolia	d__Bacteria;p__Bacillota;c__Bacilli;o__Lactobacillales;f__Lactobacillaceae;g__Nicolia	1	1	0	0	0	0	0
										g__Periweissella	d__Bacteria;p__Bacillota;c__Bacilli;o__Lactobacillales;f__Lactobacillaceae;g__Periweissella	1	1	0	0	0	0	0
										g__Floricoccus	d__Bacteria;p__Bacillota;c__Bacilli;o__Lactobacillales;f__Streptococcaceae;g__Floricoccus	1	1	0	0	0	0	0
										g__GCF-1484045	d__Bacteria;p__Bacillota;c__Bacilli;o__Mycoplasmatales;f__GCF-1484045;g__GCF-1484045	1	1	0	0	0	0	0
										g__Hepatoplasma	d__Bacteria;p__Bacillota;c__Bacilli;o__Mycoplasmatales;f__Hepatoplasmataceae;g__Hepatoplasma	1	1	0	0	0	0	0
										g__JAIFTM01	d__Bacteria;p__Bacillota;c__Bacilli;o__Mycoplasmatales;f__Metamycoplasmataceae;g__JAIFTM01	1	1	0	0	0	0	0
										g__Mycoplasma_H	d__Bacteria;p__Bacillota;c__Bacilli;o__Mycoplasmatales;f__Metamycoplasmataceae;g__Mycoplasma_H	1	1	0	0	0	0	0
										g__Mycoplasma_J	d__Bacteria;p__Bacillota;c__Bacilli;o__Mycoplasmatales;f__Metamycoplasmataceae;g__Mycoplasma_J	1	1	0	0	0	0	0
										g__Mycoplasma_M	d__Bacteria;p__Bacillota;c__Bacilli;o__Mycoplasmatales;f__Metamycoplasmataceae;g__Mycoplasma_M	1	1	0	0	0	0	0
										g__Tullyiplasma	d__Bacteria;p__Bacillota;c__Bacilli;o__Mycoplasmatales;f__Mycoplasmataceae;g__Tullyiplasma	1	1	0	0	0	0	0
										g__Mycoplasma_N	d__Bacteria;p__Bacillota;c__Bacilli;o__Mycoplasmatales;f__Mycoplasmoidaceae;g__Mycoplasma_N	1	1	0	0	0	0	0
										g__Paenibacillus_N	d__Bacteria;p__Bacillota;c__Bacilli;o__Paenibacillales;f__DY6;g__Paenibacillus_N	1	1	0	0	0	0	0
										g__Paenibacillus_AC	d__Bacteria;p__Bacillota;c__Bacilli;o__Paenibacillales;f__NBRC-103111;g__Paenibacillus_AC	1	1	0	0	0	0	0
										g__Paenibacillus_AH	d__Bacteria;p__Bacillota;c__Bacilli;o__Paenibacillales;f__Paenibacillaceae;g__Paenibacillus_AH	1	1	0	0	0	0	0
										g__Paenibacillus_D	d__Bacteria;p__Bacillota;c__Bacilli;o__Paenibacillales;f__Paenibacillaceae;g__Paenibacillus_D	1	0	0	0	1	0	0
										g__Paenibacillus_K	d__Bacteria;p__Bacillota;c__Bacilli;o__Paenibacillales;f__Paenibacillaceae;g__Paenibacillus_K	1	1	0	0	0	0	0
										g__Paenibacillus_T	d__Bacteria;p__Bacillota;c__Bacilli;o__Paenibacillales;f__Paenibacillaceae;g__Paenibacillus_T	1	0	0	0	1	0	0
										g__Thermobacillus	d__Bacteria;p__Bacillota;c__Bacilli;o__Paenibacillales;f__Paenibacillaceae;g__Thermobacillus	1	1	0	0	0	0	0
										g__Abyssicoccus	d__Bacteria;p__Bacillota;c__Bacilli;o__Staphylococcales;f__DSM-29158;g__Abyssicoccus	1	1	0	0	0	0	0
										g__Tepidibacillus	d__Bacteria;p__Bacillota;c__Bacilli;o__Tepidibacillales;f__Tepidibacillaceae;g__Tepidibacillus	1	1	0	0	0	0	0
										g__Kroppenstedtia	d__Bacteria;p__Bacillota;c__Bacilli;o__Thermoactinomycetales;f__DSM-45169;g__Kroppenstedtia	1	0	0	0	1	0	0
										g__Kroppenstedtia_A	d__Bacteria;p__Bacillota;c__Bacilli;o__Thermoactinomycetales;f__DSM-45169;g__Kroppenstedtia_A	1	1	0	0	0	0	0
										g__Polycladomyces	d__Bacteria;p__Bacillota;c__Bacilli;o__Thermoactinomycetales;f__JIR-001;g__Polycladomyces	1	1	0	0	0	0	0
										g__Novibacillus	d__Bacteria;p__Bacillota;c__Bacilli;o__Thermoactinomycetales;f__Novibacillaceae;g__Novibacillus	1	1	0	0	0	0	0
										g__Laceyella	d__Bacteria;p__Bacillota;c__Bacilli;o__Thermoactinomycetales;f__Thermoactinomycetaceae;g__Laceyella	1	1	0	0	0	0	0
										g__Staphylospora	d__Bacteria;p__Bacillota;c__Bacilli;o__Thermoactinomycetales;f__Thermoactinomycetaceae;g__Staphylospora	1	1	0	0	0	0	0
										g__Effusibacillus_A	d__Bacteria;p__Bacillota;c__Bacilli;o__Tumebacillales;f__Effusibacillaceae;g__Effusibacillus_A	1	1	0	0	0	0	0
										g__MYW30-H2	d__Bacteria;p__Bacillota;c__Bacilli;o__Tumebacillales;f__MYW30-H2;g__MYW30-H2	1	1	0	0	0	0	0
										g__Acetivibrio	d__Bacteria;p__Bacillota_A;c__Clostridia;o__Acetivibrionales;f__Acetivibrionaceae;g__Acetivibrio	1	1	0	0	0	0	0
										g__Herbivorax	d__Bacteria;p__Bacillota_A;c__Clostridia;o__Acetivibrionales;f__Acetivibrionaceae;g__Herbivorax	1	1	0	0	0	0	0
										g__Pseudoclostridium	d__Bacteria;p__Bacillota_A;c__Clostridia;o__Acetivibrionales;f__DSM-27016;g__Pseudoclostridium	1	1	0	0	0	0	0
										g__MARSEILLE-P3954	d__Bacteria;p__Bacillota_A;c__Clostridia;o__Christensenellales;f__MARSEILLE-P3954;g__MARSEILLE-P3954	1	1	0	0	0	0	0
										g__Caloramator	d__Bacteria;p__Bacillota_A;c__Clostridia;o__Clostridiales;f__Caloramatoraceae;g__Caloramator	1	0	0	0	1	0	0
										g__Caloramator_A	d__Bacteria;p__Bacillota_A;c__Clostridia;o__Clostridiales;f__Caloramatoraceae;g__Caloramator_A	1	0	0	0	1	0	0
										g__Caloramator_B	d__Bacteria;p__Bacillota_A;c__Clostridia;o__Clostridiales;f__Caloramatoraceae;g__Caloramator_B	1	1	0	0	0	0	0
										g__Clostridium_AN	d__Bacteria;p__Bacillota_A;c__Clostridia;o__Clostridiales;f__Clostridiaceae;g__Clostridium_AN	1	1	0	0	0	0	0
										g__Clostridium_AR	d__Bacteria;p__Bacillota_A;c__Clostridia;o__Clostridiales;f__Clostridiaceae;g__Clostridium_AR	1	1	0	0	0	0	0
										g__Clostridium_AU	d__Bacteria;p__Bacillota_A;c__Clostridia;o__Clostridiales;f__Clostridiaceae;g__Clostridium_AU	1	0	0	0	1	0	0
										g__Clostridium_J	d__Bacteria;p__Bacillota_A;c__Clostridia;o__Clostridiales;f__Clostridiaceae;g__Clostridium_J	1	0	0	0	1	0	0
										g__Clostridium_K	d__Bacteria;p__Bacillota_A;c__Clostridia;o__Clostridiales;f__Clostridiaceae;g__Clostridium_K	1	1	0	0	0	0	0
										g__Clostridium_X	d__Bacteria;p__Bacillota_A;c__Clostridia;o__Clostridiales;f__Clostridiaceae;g__Clostridium_X	1	0	0	0	1	0	0
										g__Hathewaya	d__Bacteria;p__Bacillota_A;c__Clostridia;o__Clostridiales;f__Clostridiaceae;g__Hathewaya	1	1	0	0	0	0	0
										g__JG1575	d__Bacteria;p__Bacillota_A;c__Clostridia;o__Clostridiales;f__Clostridiaceae;g__JG1575	1	0	0	0	1	0	0
										g__JN-9	d__Bacteria;p__Bacillota_A;c__Clostridia;o__Clostridiales;f__Clostridiaceae;g__JN-9	1	1	0	0	0	0	0
										g__Oceanirhabdus	d__Bacteria;p__Bacillota_A;c__Clostridia;o__Clostridiales;f__Clostridiaceae;g__Oceanirhabdus	1	1	0	0	0	0	0
										g__Alkalibacter	d__Bacteria;p__Bacillota_A;c__Clostridia;o__Eubacteriales;f__Alkalibacteraceae;g__Alkalibacter	1	1	0	0	0	0	0
										g__Coprocola	d__Bacteria;p__Bacillota_A;c__Clostridia;o__Lachnospirales;f__Anaerotignaceae;g__Coprocola	1	1	0	0	0	0	0
										g__Tyzzerella	d__Bacteria;p__Bacillota_A;c__Clostridia;o__Lachnospirales;f__CAG-274;g__Tyzzerella	1	1	0	0	0	0	0
										g__Epulopiscium_B	d__Bacteria;p__Bacillota_A;c__Clostridia;o__Lachnospirales;f__Cellulosilyticaceae;g__Epulopiscium_B	1	1	0	0	0	0	0
										g__Defluviitalea_A	d__Bacteria;p__Bacillota_A;c__Clostridia;o__Lachnospirales;f__Defluviitaleaceae;g__Defluviitalea_A	1	1	0	0	0	0	0
										g__14-2	d__Bacteria;p__Bacillota_A;c__Clostridia;o__Lachnospirales;f__Lachnospiraceae;g__14-2	1	1	0	0	0	0	0
										g__Acetatifactor	d__Bacteria;p__Bacillota_A;c__Clostridia;o__Lachnospirales;f__Lachnospiraceae;g__Acetatifactor	1	1	0	0	0	0	0
										g__Butyrivibrio_A	d__Bacteria;p__Bacillota_A;c__Clostridia;o__Lachnospirales;f__Lachnospiraceae;g__Butyrivibrio_A	1	0	1	0	0	0	0
										g__Dorea	d__Bacteria;p__Bacillota_A;c__Clostridia;o__Lachnospirales;f__Lachnospiraceae;g__Dorea	1	0	0	0	1	0	0
										g__Eubacterium_G	d__Bacteria;p__Bacillota_A;c__Clostridia;o__Lachnospirales;f__Lachnospiraceae;g__Eubacterium_G	1	0	0	0	1	0	0
										g__Eubacterium_I	d__Bacteria;p__Bacillota_A;c__Clostridia;o__Lachnospirales;f__Lachnospiraceae;g__Eubacterium_I	1	1	0	0	0	0	0
										g__Hungatella	d__Bacteria;p__Bacillota_A;c__Clostridia;o__Lachnospirales;f__Lachnospiraceae;g__Hungatella	1	0	0	0	1	0	0
										g__Hungatella_A	d__Bacteria;p__Bacillota_A;c__Clostridia;o__Lachnospirales;f__Lachnospiraceae;g__Hungatella_A	1	0	1	0	0	0	0
										g__Lachnoclostridium	d__Bacteria;p__Bacillota_A;c__Clostridia;o__Lachnospirales;f__Lachnospiraceae;g__Lachnoclostridium	1	1	0	0	0	0	0
										g__Marvinbryantia	d__Bacteria;p__Bacillota_A;c__Clostridia;o__Lachnospirales;f__Lachnospiraceae;g__Marvinbryantia	1	0	0	0	1	0	0
										g__Massilistercora	d__Bacteria;p__Bacillota_A;c__Clostridia;o__Lachnospirales;f__Lachnospiraceae;g__Massilistercora	1	0	0	0	1	0	0
										g__Mobilitalea	d__Bacteria;p__Bacillota_A;c__Clostridia;o__Lachnospirales;f__Lachnospiraceae;g__Mobilitalea	1	0	0	0	1	0	0
										g__Paralachnospira	d__Bacteria;p__Bacillota_A;c__Clostridia;o__Lachnospirales;f__Lachnospiraceae;g__Paralachnospira	1	1	0	0	0	0	0
										g__Pseudobutyrivibrio	d__Bacteria;p__Bacillota_A;c__Clostridia;o__Lachnospirales;f__Lachnospiraceae;g__Pseudobutyrivibrio	1	1	0	0	0	0	0
										g__Ruminococcus_G	d__Bacteria;p__Bacillota_A;c__Clostridia;o__Lachnospirales;f__Lachnospiraceae;g__Ruminococcus_G	1	1	0	0	0	0	0
										g__Scatomonas	d__Bacteria;p__Bacillota_A;c__Clostridia;o__Lachnospirales;f__Lachnospiraceae;g__Scatomonas	1	0	0	0	1	0	0
										g__Sellimonas	d__Bacteria;p__Bacillota_A;c__Clostridia;o__Lachnospirales;f__Lachnospiraceae;g__Sellimonas	1	0	0	0	1	0	0
										g__Stomatobaculum	d__Bacteria;p__Bacillota_A;c__Clostridia;o__Lachnospirales;f__Lachnospiraceae;g__Stomatobaculum	1	1	0	0	0	0	0
										g__TB5	d__Bacteria;p__Bacillota_A;c__Clostridia;o__Lachnospirales;f__Lachnospiraceae;g__TB5	1	1	0	0	0	0	0
										g__UBA1066	d__Bacteria;p__Bacillota_A;c__Clostridia;o__Lachnospirales;f__Lachnospiraceae;g__UBA1066	1	1	0	0	0	0	0
										g__UBA5962	d__Bacteria;p__Bacillota_A;c__Clostridia;o__Lachnospirales;f__UBA5962;g__UBA5962	1	1	0	0	0	0	0
										g__Petrocella	d__Bacteria;p__Bacillota_A;c__Clostridia;o__Lachnospirales;f__Vallitaleaceae;g__Petrocella	1	1	0	0	0	0	0
										g__Mahella	d__Bacteria;p__Bacillota_A;c__Clostridia;o__Mahellales;f__Mahellaceae;g__Mahella	1	1	0	0	0	0	0
										g__Solibaculum	d__Bacteria;p__Bacillota_A;c__Clostridia;o__Oscillospirales;f__Acutalibacteraceae;g__Solibaculum	1	1	0	0	0	0	0
										g__Dysosmobacter_A	d__Bacteria;p__Bacillota_A;c__Clostridia;o__Oscillospirales;f__Oscillospiraceae;g__Dysosmobacter_A	1	1	0	0	0	0	0
										g__Ruthenibacterium	d__Bacteria;p__Bacillota_A;c__Clostridia;o__Oscillospirales;f__Ruminococcaceae;g__Ruthenibacterium	1	0	0	0	0	1	0
										g__UBA866	d__Bacteria;p__Bacillota_A;c__Clostridia;o__Oscillospirales;f__Ruminococcaceae;g__UBA866	1	1	0	0	0	0	0
										g__IOR16	d__Bacteria;p__Bacillota_A;c__Clostridia;o__Peptostreptococcales;f__Anaerovoracaceae;g__IOR16	1	1	0	0	0	0	0
										g__Caminicella	d__Bacteria;p__Bacillota_A;c__Clostridia;o__Peptostreptococcales;f__Caminicellaceae;g__Caminicella	1	1	0	0	0	0	0
										g__Acetoanaerobium	d__Bacteria;p__Bacillota_A;c__Clostridia;o__Peptostreptococcales;f__Filifactoraceae;g__Acetoanaerobium	1	1	0	0	0	0	0
										g__Filifactor	d__Bacteria;p__Bacillota_A;c__Clostridia;o__Peptostreptococcales;f__Filifactoraceae;g__Filifactor	1	1	0	0	0	0	0
										g__Alkaliphilus_A	d__Bacteria;p__Bacillota_A;c__Clostridia;o__Peptostreptococcales;f__Natronincolaceae;g__Alkaliphilus_A	1	0	0	0	1	0	0
										g__Serpentinicella	d__Bacteria;p__Bacillota_A;c__Clostridia;o__Peptostreptococcales;f__Natronincolaceae;g__Serpentinicella	1	1	0	0	0	0	0
										g__GCA-900066495	d__Bacteria;p__Bacillota_A;c__Clostridia;o__Peptostreptococcales;f__Peptostreptococcaceae;g__GCA-900066495	1	1	0	0	0	0	0
										g__Intestinibacter	d__Bacteria;p__Bacillota_A;c__Clostridia;o__Peptostreptococcales;f__Peptostreptococcaceae;g__Intestinibacter	1	1	0	0	0	0	0
										g__Peptoclostridium_A	d__Bacteria;p__Bacillota_A;c__Clostridia;o__Peptostreptococcales;f__Peptostreptococcaceae;g__Peptoclostridium_A	1	1	0	0	0	0	0
										g__Peptostreptococcus	d__Bacteria;p__Bacillota_A;c__Clostridia;o__Peptostreptococcales;f__Peptostreptococcaceae;g__Peptostreptococcus	1	1	0	0	0	0	0
										g__Romboutsia_C	d__Bacteria;p__Bacillota_A;c__Clostridia;o__Peptostreptococcales;f__Peptostreptococcaceae;g__Romboutsia_C	1	1	0	0	0	0	0
										g__Crassaminicella_A	d__Bacteria;p__Bacillota_A;c__Clostridia;o__Peptostreptococcales;f__Thermotaleaceae;g__Crassaminicella_A	1	1	0	0	0	0	0
										g__Geosporobacter	d__Bacteria;p__Bacillota_A;c__Clostridia;o__Peptostreptococcales;f__Thermotaleaceae;g__Geosporobacter	1	0	1	0	0	0	0
										g__Fastidiosipila	d__Bacteria;p__Bacillota_A;c__Clostridia;o__Saccharofermentanales;f__Fastidiosipilaceae;g__Fastidiosipila	1	1	0	0	0	0	0
										g__Mageeibacillus	d__Bacteria;p__Bacillota_A;c__Clostridia;o__Saccharofermentanales;f__Fastidiosipilaceae;g__Mageeibacillus	1	1	0	0	0	0	0
										g__Gottschalkia	d__Bacteria;p__Bacillota_A;c__Clostridia;o__Tissierellales;f__Gottschalkiaceae;g__Gottschalkia	1	0	0	0	1	0	0
										g__Miniphocaeibacter	d__Bacteria;p__Bacillota_A;c__Clostridia;o__Tissierellales;f__Peptoniphilaceae;g__Miniphocaeibacter	1	1	0	0	0	0	0
										g__Ndongobacter	d__Bacteria;p__Bacillota_A;c__Clostridia;o__Tissierellales;f__Peptoniphilaceae;g__Ndongobacter	1	1	0	0	0	0	0
										g__Peptoniphilus	d__Bacteria;p__Bacillota_A;c__Clostridia;o__Tissierellales;f__Peptoniphilaceae;g__Peptoniphilus	1	1	0	0	0	0	0
										g__Peptoniphilus_C	d__Bacteria;p__Bacillota_A;c__Clostridia;o__Tissierellales;f__Peptoniphilaceae;g__Peptoniphilus_C	1	1	0	0	0	0	0
										g__PP17-6a	d__Bacteria;p__Bacillota_A;c__Clostridia;o__Tissierellales;f__PP17-6a;g__PP17-6a	1	1	0	0	0	0	0
										g__Proteiniborus	d__Bacteria;p__Bacillota_A;c__Clostridia;o__Tissierellales;f__Proteiniboraceae;g__Proteiniborus	1	0	0	0	1	0	0
										g__UBA1535	d__Bacteria;p__Bacillota_A;c__Clostridia;o__Tissierellales;f__Sedimentibacteraceae;g__UBA1535	1	1	0	0	0	0	0
										g__Keratinibaculum	d__Bacteria;p__Bacillota_A;c__Clostridia;o__Tissierellales;f__Tepidimicrobiaceae;g__Keratinibaculum	1	1	0	0	0	0	0
										g__Schnuerera	d__Bacteria;p__Bacillota_A;c__Clostridia;o__Tissierellales;f__Tepidimicrobiaceae;g__Schnuerera	1	1	0	0	0	0	0
										g__Caloranaerobacter	d__Bacteria;p__Bacillota_A;c__Clostridia;o__Tissierellales;f__Thermohalobacteraceae;g__Caloranaerobacter	1	0	0	0	1	0	0
										g__Tissierella	d__Bacteria;p__Bacillota_A;c__Clostridia;o__Tissierellales;f__Tissierellaceae;g__Tissierella	1	0	0	0	1	0	0
										g__UBA3583	d__Bacteria;p__Bacillota_A;c__Clostridia;o__Tissierellales;f__Tissierellaceae_B;g__UBA3583	1	1	0	0	0	0	0
										g__Gudongella	d__Bacteria;p__Bacillota_A;c__Clostridia;o__Tissierellales;f__Tissierellaceae_C;g__Gudongella	1	1	0	0	0	0	0
										g__3443-3Ac	d__Bacteria;p__Bacillota_A;c__Thermoanaerobacteria;o__Thermoanaerobacterales;f__Thermoanaerobacteraceae;g__3443-3Ac	1	1	0	0	0	0	0
										g__Caldanaerobacter	d__Bacteria;p__Bacillota_A;c__Thermoanaerobacteria;o__Thermoanaerobacterales;f__Thermoanaerobacteraceae;g__Caldanaerobacter	1	1	0	0	0	0	0
										g__Koleobacter	d__Bacteria;p__Bacillota_A;c__Thermosediminibacteria;o__Koleobacterales;f__Koleobacteraceae;g__Koleobacter	1	1	0	0	0	0	0
										g__Biomaibacter	d__Bacteria;p__Bacillota_A;c__Thermosediminibacteria;o__Thermosediminibacterales;f__Tepidanaerobacteraceae;g__Biomaibacter	1	1	0	0	0	0	0
										g__Thermosediminibacter	d__Bacteria;p__Bacillota_A;c__Thermosediminibacteria;o__Thermosediminibacterales;f__Thermosediminibacteraceae;g__Thermosediminibacter	1	1	0	0	0	0	0
										g__Dehalobacterium	d__Bacteria;p__Bacillota_B;c__Dehalobacteriia;o__Dehalobacteriales;f__Dehalobacteriaceae;g__Dehalobacterium	1	1	0	0	0	0	0
										g__Formimonas	d__Bacteria;p__Bacillota_B;c__Dehalobacteriia;o__Dehalobacteriales;f__Dehalobacteriaceae;g__Formimonas	1	0	0	0	0	1	0
										g__Acididesulfobacillus	d__Bacteria;p__Bacillota_B;c__Desulfitobacteriia;o__Desulfitobacteriales;f__Desulfitobacteriaceae;g__Acididesulfobacillus	1	1	0	0	0	0	0
										g__Desulfitobacterium_A	d__Bacteria;p__Bacillota_B;c__Desulfitobacteriia;o__Desulfitobacteriales;f__Desulfitobacteriaceae;g__Desulfitobacterium_A	1	1	0	0	0	0	0
										g__Syntrophobotulus	d__Bacteria;p__Bacillota_B;c__Desulfitobacteriia;o__Desulfitobacteriales;f__Syntrophobotulaceae;g__Syntrophobotulus	1	1	0	0	0	0	0
										g__Heliomicrobium	d__Bacteria;p__Bacillota_B;c__Desulfitobacteriia;o__Heliobacteriales;f__Heliobacteriaceae;g__Heliomicrobium	1	1	0	0	0	0	0
										g__Heliorestis	d__Bacteria;p__Bacillota_B;c__Desulfitobacteriia;o__Heliobacteriales;f__Heliobacteriaceae;g__Heliorestis	1	1	0	0	0	0	0
										g__Ammonifex	d__Bacteria;p__Bacillota_B;c__Desulfotomaculia;o__Ammonifexales;f__Ammonificaceae;g__Ammonifex	1	1	0	0	0	0	0
										g__Desulfofarcimen	d__Bacteria;p__Bacillota_B;c__Desulfotomaculia;o__Desulfotomaculales;f__Desulfofarciminaceae;g__Desulfofarcimen	1	0	0	0	1	0	0
										g__Desulfofundulus	d__Bacteria;p__Bacillota_B;c__Desulfotomaculia;o__Desulfotomaculales;f__Desulfovirgulaceae;g__Desulfofundulus	1	1	0	0	0	0	0
										g__Thermacetogenium	d__Bacteria;p__Bacillota_B;c__DSM-12270;o__Thermacetogeniales;f__Thermacetogeniaceae;g__Thermacetogenium	1	1	0	0	0	0	0
										g__Carboxydocella	d__Bacteria;p__Bacillota_B;c__GCA-003054495;o__Carboxydocellales;f__Carboxydocellaceae;g__Carboxydocella	1	1	0	0	0	0	0
										g__Zhaonella	d__Bacteria;p__Bacillota_B;c__Moorellia;o__DULZ01;f__Zhaonellaceae;g__Zhaonella	1	1	0	0	0	0	0
										g__JADQBS01	d__Bacteria;p__Bacillota_B;c__Moorellia;o__JADQBR01;f__JADQBR01;g__JADQBS01	1	1	0	0	0	0	0
										g__Thermanaeromonas	d__Bacteria;p__Bacillota_B;c__Moorellia;o__Moorellales;f__Moorellaceae;g__Thermanaeromonas	1	1	0	0	0	0	0
										g__Thermanaerosceptrum	d__Bacteria;p__Bacillota_B;c__Peptococcia;o__DRI-13;f__DRI-13;g__Thermanaerosceptrum	1	1	0	0	0	0	0
										g__Syntrophocurvum	d__Bacteria;p__Bacillota_B;c__Syntrophomonadia;o__Syntrophomonadales;f__Syntrophomonadaceae;g__Syntrophocurvum	1	1	0	0	0	0	0
										g__Syntrophomonas	d__Bacteria;p__Bacillota_B;c__Syntrophomonadia;o__Syntrophomonadales;f__Syntrophomonadaceae;g__Syntrophomonas	1	1	0	0	0	0	0
										g__Syntrophothermus	d__Bacteria;p__Bacillota_B;c__Syntrophomonadia;o__Syntrophomonadales;f__Syntrophothermaceae;g__Syntrophothermus	1	1	0	0	0	0	0
										g__TC1	d__Bacteria;p__Bacillota_B;c__TC1;o__TC1;f__TC1;g__TC1	1	1	0	0	0	0	0
										g__Thermincola	d__Bacteria;p__Bacillota_B;c__Thermincolia;o__Thermincolales;f__Thermincolaceae;g__Thermincola	1	1	0	0	0	0	0
										g__Carboxydothermus	d__Bacteria;p__Bacillota_B;c__Z-2901;o__Carboxydothermales;f__Carboxydothermaceae;g__Carboxydothermus	1	1	0	0	0	0	0
										g__CABIZH01	d__Bacteria;p__Bacillota_C;c__Negativicutes;o__Selenomonadales;f__Massilibacillaceae;g__CABIZH01	1	0	0	0	1	0	0
										g__Pectinatus	d__Bacteria;p__Bacillota_C;c__Negativicutes;o__Selenomonadales;f__Selenomonadaceae;g__Pectinatus	1	0	0	0	1	0	0
										g__Selenomonas_A	d__Bacteria;p__Bacillota_C;c__Negativicutes;o__Selenomonadales;f__Selenomonadaceae;g__Selenomonas_A	1	1	0	0	0	0	0
										g__Methylomusa	d__Bacteria;p__Bacillota_C;c__Negativicutes;o__Sporomusales;f__Sporomusaceae;g__Methylomusa	1	1	0	0	0	0	0
										g__Allisonella	d__Bacteria;p__Bacillota_C;c__Negativicutes;o__Veillonellales;f__Dialisteraceae;g__Allisonella	1	1	0	0	0	0	0
										g__Caecibacter	d__Bacteria;p__Bacillota_C;c__Negativicutes;o__Veillonellales;f__Megasphaeraceae;g__Caecibacter	1	0	0	0	1	0	0
										g__Contubernalis	d__Bacteria;p__Bacillota_D;c__Dethiobacteria;o__SKNC01;f__SKNC01;g__Contubernalis	1	1	0	0	0	0	0
										g__Natranaerofaba	d__Bacteria;p__Bacillota_D;c__Natranaerobiia;o__Natranaerobiales;f__Natranaerofabaceae;g__Natranaerofaba	1	1	0	0	0	0	0
										g__Alkalicella	d__Bacteria;p__Bacillota_D;c__Proteinivoracia;o__Proteinivoracales;f__Proteinivoraceae;g__Alkalicella	1	0	0	0	1	0	0
										g__Symbiobacterium	d__Bacteria;p__Bacillota_E;c__Symbiobacteriia;o__Symbiobacteriales;f__Symbiobacteriaceae;g__Symbiobacterium	1	1	0	0	0	0	0
										g__Anoxybacter	d__Bacteria;p__Bacillota_F;c__Halanaerobiia;o__DY22613;f__DY22613;g__Anoxybacter	1	1	0	0	0	0	0
										g__Halothermothrix	d__Bacteria;p__Bacillota_F;c__Halanaerobiia;o__Halanaerobiales;f__Halothermotrichaceae;g__Halothermothrix	1	1	0	0	0	0	0
										g__Acetohalobium	d__Bacteria;p__Bacillota_F;c__Halanaerobiia;o__Halobacteroidales;f__Acetohalobiaceae;g__Acetohalobium	1	1	0	0	0	0	0
										g__Halobacteroides	d__Bacteria;p__Bacillota_F;c__Halanaerobiia;o__Halobacteroidales;f__Halobacteroidaceae;g__Halobacteroides	1	1	0	0	0	0	0
										g__Limnochorda	d__Bacteria;p__Bacillota_G;c__Limnochordia;o__Limnochordales;f__Limnochordaceae;g__Limnochorda	1	1	0	0	0	0	0
										g__GCA-014931565	d__Bacteria;p__Bacillota_H;c__UBA994;o__PWPR01;f__PWPR01;g__GCA-014931565	1	1	0	0	0	0	0
										g__UBA2475	d__Bacteria;p__Bacteroidota;c__Bacteroidia;o__AKYH767;f__B-17BO;g__UBA2475	1	1	0	0	0	0	0
										g__Azobacteroides	d__Bacteria;p__Bacteroidota;c__Bacteroidia;o__Bacteroidales;f__Azobacteroidaceae;g__Azobacteroides	1	1	0	0	0	0	0
										g__Alloprevotella	d__Bacteria;p__Bacteroidota;c__Bacteroidia;o__Bacteroidales;f__Bacteroidaceae;g__Alloprevotella	1	1	0	0	0	0	0
										g__Sulfidibacterium	d__Bacteria;p__Bacteroidota;c__Bacteroidia;o__Bacteroidales;f__F082;g__Sulfidibacterium	1	1	0	0	0	0	0
										g__Geofilum	d__Bacteria;p__Bacteroidota;c__Bacteroidia;o__Bacteroidales;f__Marinilabiliaceae;g__Geofilum	1	1	0	0	0	0	0
										g__Natronoflexus	d__Bacteria;p__Bacteroidota;c__Bacteroidia;o__Bacteroidales;f__Marinilabiliaceae;g__Natronoflexus	1	1	0	0	0	0	0
										g__Paramuribaculum	d__Bacteria;p__Bacteroidota;c__Bacteroidia;o__Bacteroidales;f__Muribaculaceae;g__Paramuribaculum	1	0	0	1	0	0	0
										g__Sodaliphilus	d__Bacteria;p__Bacteroidota;c__Bacteroidia;o__Bacteroidales;f__Muribaculaceae;g__Sodaliphilus	1	0	0	1	0	0	0
										g__Paludibacter	d__Bacteria;p__Bacteroidota;c__Bacteroidia;o__Bacteroidales;f__Paludibacteraceae;g__Paludibacter	1	1	0	0	0	0	0
										g__Mangrovibacterium	d__Bacteria;p__Bacteroidota;c__Bacteroidia;o__Bacteroidales;f__Prolixibacteraceae;g__Mangrovibacterium	1	1	0	0	0	0	0
										g__Sunxiuqinia	d__Bacteria;p__Bacteroidota;c__Bacteroidia;o__Bacteroidales;f__Prolixibacteraceae;g__Sunxiuqinia	1	1	0	0	0	0	0
										g__UBA6024	d__Bacteria;p__Bacteroidota;c__Bacteroidia;o__Bacteroidales;f__Prolixibacteraceae;g__UBA6024	1	1	0	0	0	0	0
										g__Salinivirga	d__Bacteria;p__Bacteroidota;c__Bacteroidia;o__Bacteroidales;f__Salinivirgaceae;g__Salinivirga	1	1	0	0	0	0	0
										g__Macellibacteroides	d__Bacteria;p__Bacteroidota;c__Bacteroidia;o__Bacteroidales;f__Tannerellaceae;g__Macellibacteroides	1	0	0	0	1	0	0
										g__Tenuifilum	d__Bacteria;p__Bacteroidota;c__Bacteroidia;o__Bacteroidales;f__Tenuifilaceae;g__Tenuifilum	1	1	0	0	0	0	0
										g__Filimonas	d__Bacteria;p__Bacteroidota;c__Bacteroidia;o__Chitinophagales;f__Chitinophagaceae;g__Filimonas	1	1	0	0	0	0	0
										g__Flavisolibacter	d__Bacteria;p__Bacteroidota;c__Bacteroidia;o__Chitinophagales;f__Chitinophagaceae;g__Flavisolibacter	1	1	0	0	0	0	0
										g__Flavisolibacter_B	d__Bacteria;p__Bacteroidota;c__Bacteroidia;o__Chitinophagales;f__Chitinophagaceae;g__Flavisolibacter_B	1	1	0	0	0	0	0
										g__Lacibacter	d__Bacteria;p__Bacteroidota;c__Bacteroidia;o__Chitinophagales;f__Chitinophagaceae;g__Lacibacter	1	1	0	0	0	0	0
										g__Niastella	d__Bacteria;p__Bacteroidota;c__Bacteroidia;o__Chitinophagales;f__Chitinophagaceae;g__Niastella	1	1	0	0	0	0	0
										g__Panacibacter	d__Bacteria;p__Bacteroidota;c__Bacteroidia;o__Chitinophagales;f__Chitinophagaceae;g__Panacibacter	1	1	0	0	0	0	0
										g__Paracnuella	d__Bacteria;p__Bacteroidota;c__Bacteroidia;o__Chitinophagales;f__Chitinophagaceae;g__Paracnuella	1	1	0	0	0	0	0
										g__Phnomibacter	d__Bacteria;p__Bacteroidota;c__Bacteroidia;o__Chitinophagales;f__Chitinophagaceae;g__Phnomibacter	1	1	0	0	0	0	0
										g__Pseudobacter	d__Bacteria;p__Bacteroidota;c__Bacteroidia;o__Chitinophagales;f__Chitinophagaceae;g__Pseudobacter	1	1	0	0	0	0	0
										g__QFOI01	d__Bacteria;p__Bacteroidota;c__Bacteroidia;o__Chitinophagales;f__Chitinophagaceae;g__QFOI01	1	1	0	0	0	0	0
										g__Thermoflavifilum	d__Bacteria;p__Bacteroidota;c__Bacteroidia;o__Chitinophagales;f__Chitinophagaceae;g__Thermoflavifilum	1	1	0	0	0	0	0
										g__Haliscomenobacter	d__Bacteria;p__Bacteroidota;c__Bacteroidia;o__Chitinophagales;f__Saprospiraceae;g__Haliscomenobacter	1	1	0	0	0	0	0
										g__Lewinella	d__Bacteria;p__Bacteroidota;c__Bacteroidia;o__Chitinophagales;f__Saprospiraceae;g__Lewinella	1	1	0	0	0	0	0
										g__Rhodocytophaga	d__Bacteria;p__Bacteroidota;c__Bacteroidia;o__Cytophagales;f__172606-1;g__Rhodocytophaga	1	1	0	0	0	0	0
										g__Amoebophilus	d__Bacteria;p__Bacteroidota;c__Bacteroidia;o__Cytophagales;f__Amoebophilaceae;g__Amoebophilus	1	1	0	0	0	0	0
										g__Aquiflexum	d__Bacteria;p__Bacteroidota;c__Bacteroidia;o__Cytophagales;f__Cyclobacteriaceae;g__Aquiflexum	1	1	0	0	0	0	0
										g__Belliella	d__Bacteria;p__Bacteroidota;c__Bacteroidia;o__Cytophagales;f__Cyclobacteriaceae;g__Belliella	1	1	0	0	0	0	0
										g__Chryseolinea	d__Bacteria;p__Bacteroidota;c__Bacteroidia;o__Cytophagales;f__Cyclobacteriaceae;g__Chryseolinea	1	1	0	0	0	0	0
										g__Fabibacter	d__Bacteria;p__Bacteroidota;c__Bacteroidia;o__Cytophagales;f__Cyclobacteriaceae;g__Fabibacter	1	0	0	1	0	0	0
										g__Imperialibacter	d__Bacteria;p__Bacteroidota;c__Bacteroidia;o__Cytophagales;f__Cyclobacteriaceae;g__Imperialibacter	1	1	0	0	0	0	0
										g__Mangrovivirga	d__Bacteria;p__Bacteroidota;c__Bacteroidia;o__Cytophagales;f__Cyclobacteriaceae;g__Mangrovivirga	1	1	0	0	0	0	0
										g__Mongoliitalea	d__Bacteria;p__Bacteroidota;c__Bacteroidia;o__Cytophagales;f__Cyclobacteriaceae;g__Mongoliitalea	1	1	0	0	0	0	0
										g__Persicobacter	d__Bacteria;p__Bacteroidota;c__Bacteroidia;o__Cytophagales;f__Cyclobacteriaceae;g__Persicobacter	1	1	0	0	0	0	0
										g__Cytophaga	d__Bacteria;p__Bacteroidota;c__Bacteroidia;o__Cytophagales;f__Cytophagaceae;g__Cytophaga	1	1	0	0	0	0	0
										g__GCA-2729595	d__Bacteria;p__Bacteroidota;c__Bacteroidia;o__Cytophagales;f__Flammeovirgaceae;g__GCA-2729595	1	1	0	0	0	0	0
										g__SGAir0037	d__Bacteria;p__Bacteroidota;c__Bacteroidia;o__Cytophagales;f__Hymenobacteraceae;g__SGAir0037	1	1	0	0	0	0	0
										g__Allopseudarcicella	d__Bacteria;p__Bacteroidota;c__Bacteroidia;o__Cytophagales;f__Spirosomaceae;g__Allopseudarcicella	1	0	0	1	0	0	0
										g__Arcticibacterium	d__Bacteria;p__Bacteroidota;c__Bacteroidia;o__Cytophagales;f__Spirosomaceae;g__Arcticibacterium	1	1	0	0	0	0	0
										g__Fibrella	d__Bacteria;p__Bacteroidota;c__Bacteroidia;o__Cytophagales;f__Spirosomaceae;g__Fibrella	1	0	0	0	1	0	0
										g__Jiulongibacter	d__Bacteria;p__Bacteroidota;c__Bacteroidia;o__Cytophagales;f__Spirosomaceae;g__Jiulongibacter	1	1	0	0	0	0	0
										g__Larkinella	d__Bacteria;p__Bacteroidota;c__Bacteroidia;o__Cytophagales;f__Spirosomaceae;g__Larkinella	1	1	0	0	0	0	0
										g__Leadbetterella	d__Bacteria;p__Bacteroidota;c__Bacteroidia;o__Cytophagales;f__Spirosomaceae;g__Leadbetterella	1	1	0	0	0	0	0
										g__Fluviicola	d__Bacteria;p__Bacteroidota;c__Bacteroidia;o__Flavobacteriales;f__Crocinitomicaceae;g__Fluviicola	1	1	0	0	0	0	0
										g__JABURP01	d__Bacteria;p__Bacteroidota;c__Bacteroidia;o__Flavobacteriales;f__Crocinitomicaceae;g__JABURP01	1	1	0	0	0	0	0
										g__Abyssalbus	d__Bacteria;p__Bacteroidota;c__Bacteroidia;o__Flavobacteriales;f__Flavobacteriaceae;g__Abyssalbus	1	0	0	0	1	0	0
										g__Aegicerativicinus	d__Bacteria;p__Bacteroidota;c__Bacteroidia;o__Flavobacteriales;f__Flavobacteriaceae;g__Aegicerativicinus	1	1	0	0	0	0	0
										g__Aggregatimonas	d__Bacteria;p__Bacteroidota;c__Bacteroidia;o__Flavobacteriales;f__Flavobacteriaceae;g__Aggregatimonas	1	1	0	0	0	0	0
										g__Algibacter_A	d__Bacteria;p__Bacteroidota;c__Bacteroidia;o__Flavobacteriales;f__Flavobacteriaceae;g__Algibacter_A	1	1	0	0	0	0	0
										g__Algorimicrobium	d__Bacteria;p__Bacteroidota;c__Bacteroidia;o__Flavobacteriales;f__Flavobacteriaceae;g__Algorimicrobium	1	1	0	0	0	0	0
										g__Arcticimaribacter	d__Bacteria;p__Bacteroidota;c__Bacteroidia;o__Flavobacteriales;f__Flavobacteriaceae;g__Arcticimaribacter	1	1	0	0	0	0	0
										g__Arenitalea	d__Bacteria;p__Bacteroidota;c__Bacteroidia;o__Flavobacteriales;f__Flavobacteriaceae;g__Arenitalea	1	1	0	0	0	0	0
										g__Aureibaculum	d__Bacteria;p__Bacteroidota;c__Bacteroidia;o__Flavobacteriales;f__Flavobacteriaceae;g__Aureibaculum	1	1	0	0	0	0	0
										g__BrNp1-15	d__Bacteria;p__Bacteroidota;c__Bacteroidia;o__Flavobacteriales;f__Flavobacteriaceae;g__BrNp1-15	1	1	0	0	0	0	0
										g__Changchengzhania	d__Bacteria;p__Bacteroidota;c__Bacteroidia;o__Flavobacteriales;f__Flavobacteriaceae;g__Changchengzhania	1	0	0	0	1	0	0
										g__Constantimarinum	d__Bacteria;p__Bacteroidota;c__Bacteroidia;o__Flavobacteriales;f__Flavobacteriaceae;g__Constantimarinum	1	1	0	0	0	0	0
										g__Costertonia	d__Bacteria;p__Bacteroidota;c__Bacteroidia;o__Flavobacteriales;f__Flavobacteriaceae;g__Costertonia	1	1	0	0	0	0	0
										g__Croceivirga	d__Bacteria;p__Bacteroidota;c__Bacteroidia;o__Flavobacteriales;f__Flavobacteriaceae;g__Croceivirga	1	0	0	1	0	0	0
										g__Euzebyella	d__Bacteria;p__Bacteroidota;c__Bacteroidia;o__Flavobacteriales;f__Flavobacteriaceae;g__Euzebyella	1	1	0	0	0	0	0
										g__Galbibacter	d__Bacteria;p__Bacteroidota;c__Bacteroidia;o__Flavobacteriales;f__Flavobacteriaceae;g__Galbibacter	1	0	0	0	1	0	0
										g__GCA001735715	d__Bacteria;p__Bacteroidota;c__Bacteroidia;o__Flavobacteriales;f__Flavobacteriaceae;g__GCA001735715	1	1	0	0	0	0	0
										g__Gilvibacter	d__Bacteria;p__Bacteroidota;c__Bacteroidia;o__Flavobacteriales;f__Flavobacteriaceae;g__Gilvibacter	1	1	0	0	0	0	0
										g__Hel1-33-131	d__Bacteria;p__Bacteroidota;c__Bacteroidia;o__Flavobacteriales;f__Flavobacteriaceae;g__Hel1-33-131	1	0	0	0	1	0	0
										g__Imtechella	d__Bacteria;p__Bacteroidota;c__Bacteroidia;o__Flavobacteriales;f__Flavobacteriaceae;g__Imtechella	1	1	0	0	0	0	0
										g__JAIOUW01	d__Bacteria;p__Bacteroidota;c__Bacteroidia;o__Flavobacteriales;f__Flavobacteriaceae;g__JAIOUW01	1	1	0	0	0	0	0
										g__Lutimonas	d__Bacteria;p__Bacteroidota;c__Bacteroidia;o__Flavobacteriales;f__Flavobacteriaceae;g__Lutimonas	1	1	0	0	0	0	0
										g__Mangrovimonas_A	d__Bacteria;p__Bacteroidota;c__Bacteroidia;o__Flavobacteriales;f__Flavobacteriaceae;g__Mangrovimonas_A	1	1	0	0	0	0	0
										g__Maribacter_A	d__Bacteria;p__Bacteroidota;c__Bacteroidia;o__Flavobacteriales;f__Flavobacteriaceae;g__Maribacter_A	1	1	0	0	0	0	0
										g__Marinirhabdus	d__Bacteria;p__Bacteroidota;c__Bacteroidia;o__Flavobacteriales;f__Flavobacteriaceae;g__Marinirhabdus	1	1	0	0	0	0	0
										g__Marixanthomonas	d__Bacteria;p__Bacteroidota;c__Bacteroidia;o__Flavobacteriales;f__Flavobacteriaceae;g__Marixanthomonas	1	1	0	0	0	0	0
										g__Muriicola	d__Bacteria;p__Bacteroidota;c__Bacteroidia;o__Flavobacteriales;f__Flavobacteriaceae;g__Muriicola	1	1	0	0	0	0	0
										g__Oceanihabitans	d__Bacteria;p__Bacteroidota;c__Bacteroidia;o__Flavobacteriales;f__Flavobacteriaceae;g__Oceanihabitans	1	1	0	0	0	0	0
										g__Pontimicrobium	d__Bacteria;p__Bacteroidota;c__Bacteroidia;o__Flavobacteriales;f__Flavobacteriaceae;g__Pontimicrobium	1	1	0	0	0	0	0
										g__Pukyongia	d__Bacteria;p__Bacteroidota;c__Bacteroidia;o__Flavobacteriales;f__Flavobacteriaceae;g__Pukyongia	1	1	0	0	0	0	0
										g__Robiginitalea	d__Bacteria;p__Bacteroidota;c__Bacteroidia;o__Flavobacteriales;f__Flavobacteriaceae;g__Robiginitalea	1	0	0	1	0	0	0
										g__Sediminicola	d__Bacteria;p__Bacteroidota;c__Bacteroidia;o__Flavobacteriales;f__Flavobacteriaceae;g__Sediminicola	1	0	0	1	0	0	0
										g__Siansivirga	d__Bacteria;p__Bacteroidota;c__Bacteroidia;o__Flavobacteriales;f__Flavobacteriaceae;g__Siansivirga	1	1	0	0	0	0	0
										g__Sinomicrobium	d__Bacteria;p__Bacteroidota;c__Bacteroidia;o__Flavobacteriales;f__Flavobacteriaceae;g__Sinomicrobium	1	1	0	0	0	0	0
										g__Tenacibaculum_A	d__Bacteria;p__Bacteroidota;c__Bacteroidia;o__Flavobacteriales;f__Flavobacteriaceae;g__Tenacibaculum_A	1	1	0	0	0	0	0
										g__Urechidicola	d__Bacteria;p__Bacteroidota;c__Bacteroidia;o__Flavobacteriales;f__Flavobacteriaceae;g__Urechidicola	1	1	0	0	0	0	0
										g__Wenyingzhuangia	d__Bacteria;p__Bacteroidota;c__Bacteroidia;o__Flavobacteriales;f__Flavobacteriaceae;g__Wenyingzhuangia	1	1	0	0	0	0	0
										g__Zhouia	d__Bacteria;p__Bacteroidota;c__Bacteroidia;o__Flavobacteriales;f__Flavobacteriaceae;g__Zhouia	1	1	0	0	0	0	0
										g__Ichthyobacterium	d__Bacteria;p__Bacteroidota;c__Bacteroidia;o__Flavobacteriales;f__Ichthyobacteriaceae;g__Ichthyobacterium	1	1	0	0	0	0	0
										g__Parvicella	d__Bacteria;p__Bacteroidota;c__Bacteroidia;o__Flavobacteriales;f__Parvicellaceae;g__Parvicella	1	1	0	0	0	0	0
										g__Croceimicrobium	d__Bacteria;p__Bacteroidota;c__Bacteroidia;o__Flavobacteriales;f__Schleiferiaceae;g__Croceimicrobium	1	1	0	0	0	0	0
										g__Owenweeksia	d__Bacteria;p__Bacteroidota;c__Bacteroidia;o__Flavobacteriales;f__Schleiferiaceae;g__Owenweeksia	1	1	0	0	0	0	0
										g__M30B41	d__Bacteria;p__Bacteroidota;c__Bacteroidia;o__Flavobacteriales;f__UA16;g__M30B41	1	1	0	0	0	0	0
										g__Amniculibacterium	d__Bacteria;p__Bacteroidota;c__Bacteroidia;o__Flavobacteriales;f__Weeksellaceae;g__Amniculibacterium	1	1	0	0	0	0	0
										g__Cruoricaptor	d__Bacteria;p__Bacteroidota;c__Bacteroidia;o__Flavobacteriales;f__Weeksellaceae;g__Cruoricaptor	1	0	1	0	0	0	0
										g__Soonwooa	d__Bacteria;p__Bacteroidota;c__Bacteroidia;o__Flavobacteriales;f__Weeksellaceae;g__Soonwooa	1	1	0	0	0	0	0
										g__JALEFZ01	d__Bacteria;p__Bacteroidota;c__Bacteroidia;o__J057;f__J057;g__JALEFZ01	1	1	0	0	0	0	0
										g__Anseongella	d__Bacteria;p__Bacteroidota;c__Bacteroidia;o__Sphingobacteriales;f__Sphingobacteriaceae;g__Anseongella	1	1	0	0	0	0	0
										g__Pararcticibacter	d__Bacteria;p__Bacteroidota;c__Bacteroidia;o__Sphingobacteriales;f__Sphingobacteriaceae;g__Pararcticibacter	1	1	0	0	0	0	0
										g__Chloroherpeton	d__Bacteria;p__Bacteroidota;c__Chlorobia;o__Chlorobiales;f__Chloroherpetonaceae;g__Chloroherpeton	1	1	0	0	0	0	0
										g__Melioribacter	d__Bacteria;p__Bacteroidota;c__Ignavibacteria;o__Ignavibacteriales;f__Melioribacteraceae;g__Melioribacter	1	1	0	0	0	0	0
										g__Cyclonatronum	d__Bacteria;p__Bacteroidota;c__Rhodothermia;o__Balneolales;f__Cyclonatronaceae;g__Cyclonatronum	1	1	0	0	0	0	0
										g__Rhodocaloribacter	d__Bacteria;p__Bacteroidota;c__Rhodothermia;o__Rhodothermales;f__ISCAR-4553;g__Rhodocaloribacter	1	1	0	0	0	0	0
										g__Halobacteriovorax_A	d__Bacteria;p__Bdellovibrionota;c__Bacteriovoracia;o__Bacteriovoracales;f__Bacteriovoracaceae;g__Halobacteriovorax_A	1	1	0	0	0	0	0
										g__UBA4096	d__Bacteria;p__Bdellovibrionota;c__Bacteriovoracia;o__Bacteriovoracales;f__Bacteriovoracaceae;g__UBA4096	1	1	0	0	0	0	0
										g__Pseudobdellovibrio	d__Bacteria;p__Bdellovibrionota;c__Bdellovibrionia;o__Bdellovibrionales;f__Bdellovibrionaceae;g__Pseudobdellovibrio	1	1	0	0	0	0	0
										g__Bipolaricaulis	d__Bacteria;p__Bipolaricaulota;c__Bipolaricaulia;o__Bipolaricaulales;f__Bipolaricaulaceae;g__Bipolaricaulis	1	1	0	0	0	0	0
										g__Caldisericum	d__Bacteria;p__Caldisericota;c__Caldisericia;o__Caldisericales;f__Caldisericaceae;g__Caldisericum	1	1	0	0	0	0	0
										g__ARW1-2F2	d__Bacteria;p__Campylobacterota;c__Campylobacteria;o__Campylobacterales;f__Arcobacteraceae;g__ARW1-2F2	1	1	0	0	0	0	0
										g__Malaciobacter_A	d__Bacteria;p__Campylobacterota;c__Campylobacteria;o__Campylobacterales;f__Arcobacteraceae;g__Malaciobacter_A	1	1	0	0	0	0	0
										g__UBA6211	d__Bacteria;p__Campylobacterota;c__Campylobacteria;o__Campylobacterales;f__Arcobacteraceae;g__UBA6211	1	1	0	0	0	0	0
										g__Helicobacter_A	d__Bacteria;p__Campylobacterota;c__Campylobacteria;o__Campylobacterales;f__Helicobacteraceae;g__Helicobacter_A	1	0	0	1	0	0	0
										g__Helicobacter_B	d__Bacteria;p__Campylobacterota;c__Campylobacteria;o__Campylobacterales;f__Helicobacteraceae;g__Helicobacter_B	1	1	0	0	0	0	0
										g__Helicobacter_F	d__Bacteria;p__Campylobacterota;c__Campylobacteria;o__Campylobacterales;f__Helicobacteraceae;g__Helicobacter_F	1	1	0	0	0	0	0
										g__Nitrosophilus	d__Bacteria;p__Campylobacterota;c__Campylobacteria;o__Campylobacterales;f__Nitratiruptoraceae;g__Nitrosophilus	1	1	0	0	0	0	0
										g__Nitrosophilus_A	d__Bacteria;p__Campylobacterota;c__Campylobacteria;o__Campylobacterales;f__Nitratiruptoraceae;g__Nitrosophilus_A	1	1	0	0	0	0	0
										g__S145-25	d__Bacteria;p__Campylobacterota;c__Campylobacteria;o__Campylobacterales;f__Sulfurimonadaceae;g__S145-25	1	1	0	0	0	0	0
										g__Nitratifractor	d__Bacteria;p__Campylobacterota;c__Campylobacteria;o__Campylobacterales;f__Sulfurovaceae;g__Nitratifractor	1	1	0	0	0	0	0
										g__Caminibacter	d__Bacteria;p__Campylobacterota;c__Campylobacteria;o__Nautiliales;f__Nautiliaceae;g__Caminibacter	1	1	0	0	0	0	0
										g__Cetia	d__Bacteria;p__Campylobacterota;c__Campylobacteria;o__Nautiliales;f__Nautiliaceae;g__Cetia	1	1	0	0	0	0	0
										g__Hippea	d__Bacteria;p__Campylobacterota;c__Desulfurellia;o__Desulfurellales;f__Hippeaceae;g__Hippea	1	1	0	0	0	0	0
										g__Neochlamydia	d__Bacteria;p__Chlamydiota;c__Chlamydiia;o__Chlamydiales;f__Parachlamydiaceae;g__Neochlamydia	1	1	0	0	0	0	0
										g__Parachlamydia	d__Bacteria;p__Chlamydiota;c__Chlamydiia;o__Chlamydiales;f__Parachlamydiaceae;g__Parachlamydia	1	1	0	0	0	0	0
										g__Neptunochlamydia	d__Bacteria;p__Chlamydiota;c__Chlamydiia;o__Chlamydiales;f__Simkaniaceae;g__Neptunochlamydia	1	1	0	0	0	0	0
										g__Simkania	d__Bacteria;p__Chlamydiota;c__Chlamydiia;o__Chlamydiales;f__Simkaniaceae;g__Simkania	1	1	0	0	0	0	0
										g__Waddlia	d__Bacteria;p__Chlamydiota;c__Chlamydiia;o__Chlamydiales;f__Waddliaceae;g__Waddlia	1	1	0	0	0	0	0
										g__Phototrophicus	d__Bacteria;p__Chloroflexota;c__Anaerolineae;o__Aggregatilineales;f__Phototrophicaceae;g__Phototrophicus	1	1	0	0	0	0	0
										g__Anaerolinea	d__Bacteria;p__Chloroflexota;c__Anaerolineae;o__Anaerolineales;f__Anaerolineaceae;g__Anaerolinea	1	1	0	0	0	0	0
										g__Brevefilum	d__Bacteria;p__Chloroflexota;c__Anaerolineae;o__Anaerolineales;f__Anaerolineaceae;g__Brevefilum	1	1	0	0	0	0	0
										g__Pelolinea	d__Bacteria;p__Chloroflexota;c__Anaerolineae;o__Anaerolineales;f__Anaerolineaceae;g__Pelolinea	1	1	0	0	0	0	0
										g__Caldilinea	d__Bacteria;p__Chloroflexota;c__Anaerolineae;o__Caldilineales;f__Caldilineaceae;g__Caldilinea	1	1	0	0	0	0	0
										g__Promineofilum	d__Bacteria;p__Chloroflexota;c__Anaerolineae;o__Promineofilales;f__Promineofilaceae;g__Promineofilum	1	1	0	0	0	0	0
										g__Thermoflexus	d__Bacteria;p__Chloroflexota;c__Anaerolineae;o__Thermoflexales;f__Thermoflexaceae;g__Thermoflexus	1	1	0	0	0	0	0
										g__L227-S17	d__Bacteria;p__Chloroflexota;c__Chloroflexia;o__54-19;f__54-19;g__L227-S17	1	1	0	0	0	0	0
										g__Thermobaculum	d__Bacteria;p__Chloroflexota;c__Chloroflexia;o__Thermobaculales;f__Thermobaculaceae;g__Thermobaculum	1	1	0	0	0	0	0
										g__Sphaerobacter	d__Bacteria;p__Chloroflexota;c__Chloroflexia;o__Thermomicrobiales;f__Thermomicrobiaceae;g__Sphaerobacter	1	1	0	0	0	0	0
										g__Thermomicrobium	d__Bacteria;p__Chloroflexota;c__Chloroflexia;o__Thermomicrobiales;f__Thermomicrobiaceae;g__Thermomicrobium	1	1	0	0	0	0	0
										g__Ktedonosporobacter	d__Bacteria;p__Chloroflexota;c__Ktedonobacteria;o__Ktedonobacterales;f__Ktedonobacteraceae;g__Ktedonosporobacter	1	1	0	0	0	0	0
										g__Cloacimonas	d__Bacteria;p__Cloacimonadota;c__Cloacimonadia;o__Cloacimonadales;f__Cloacimonadaceae;g__Cloacimonas	1	1	0	0	0	0	0
										g__Coprothermobacter	d__Bacteria;p__Coprothermobacterota;c__Coprothermobacteria;o__Coprothermobacterales;f__Coprothermobacteraceae;g__Coprothermobacter	1	1	0	0	0	0	0
										g__Chamaesiphon	d__Bacteria;p__Cyanobacteriota;c__Cyanobacteriia;o__Cyanobacteriales;f__Chamaesiphonaceae;g__Chamaesiphon	1	1	0	0	0	0	0
										g__CCMEE29	d__Bacteria;p__Cyanobacteriota;c__Cyanobacteriia;o__Cyanobacteriales;f__Chroococcidiopsidaceae;g__CCMEE29	1	1	0	0	0	0	0
										g__Chroogloeocystis	d__Bacteria;p__Cyanobacteriota;c__Cyanobacteriia;o__Cyanobacteriales;f__Chroococcidiopsidaceae;g__Chroogloeocystis	1	1	0	0	0	0	0
										g__Gloeocapsopsis	d__Bacteria;p__Cyanobacteriota;c__Cyanobacteriia;o__Cyanobacteriales;f__Chroococcidiopsidaceae;g__Gloeocapsopsis	1	1	0	0	0	0	0
										g__Allocoleopsis	d__Bacteria;p__Cyanobacteriota;c__Cyanobacteriia;o__Cyanobacteriales;f__Coleofasciculaceae;g__Allocoleopsis	1	1	0	0	0	0	0
										g__Sodalinema	d__Bacteria;p__Cyanobacteriota;c__Cyanobacteriia;o__Cyanobacteriales;f__Geitlerinemaceae;g__Sodalinema	1	1	0	0	0	0	0
										g__Trichodesmium	d__Bacteria;p__Cyanobacteriota;c__Cyanobacteriia;o__Cyanobacteriales;f__Microcoleaceae;g__Trichodesmium	1	1	0	0	0	0	0
										g__Hydrococcus	d__Bacteria;p__Cyanobacteriota;c__Cyanobacteriia;o__Cyanobacteriales;f__Microcystaceae;g__Hydrococcus	1	1	0	0	0	0	0
										g__Crocosphaera	d__Bacteria;p__Cyanobacteriota;c__Cyanobacteriia;o__Cyanobacteriales;f__Microcystaceae_A;g__Crocosphaera	1	1	0	0	0	0	0
										g__336-3	d__Bacteria;p__Cyanobacteriota;c__Cyanobacteriia;o__Cyanobacteriales;f__Nostocaceae;g__336-3	1	1	0	0	0	0	0
										g__Anabaena	d__Bacteria;p__Cyanobacteriota;c__Cyanobacteriia;o__Cyanobacteriales;f__Nostocaceae;g__Anabaena	1	1	0	0	0	0	0
										g__Anabaenopsis	d__Bacteria;p__Cyanobacteriota;c__Cyanobacteriia;o__Cyanobacteriales;f__Nostocaceae;g__Anabaenopsis	1	1	0	0	0	0	0
										g__Atlanticothrix	d__Bacteria;p__Cyanobacteriota;c__Cyanobacteriia;o__Cyanobacteriales;f__Nostocaceae;g__Atlanticothrix	1	1	0	0	0	0	0
										g__Brasilonema	d__Bacteria;p__Cyanobacteriota;c__Cyanobacteriia;o__Cyanobacteriales;f__Nostocaceae;g__Brasilonema	1	1	0	0	0	0	0
										g__Calothrix	d__Bacteria;p__Cyanobacteriota;c__Cyanobacteriia;o__Cyanobacteriales;f__Nostocaceae;g__Calothrix	1	1	0	0	0	0	0
										g__Cylindrospermum	d__Bacteria;p__Cyanobacteriota;c__Cyanobacteriia;o__Cyanobacteriales;f__Nostocaceae;g__Cylindrospermum	1	1	0	0	0	0	0
										g__FACHB-800	d__Bacteria;p__Cyanobacteriota;c__Cyanobacteriia;o__Cyanobacteriales;f__Nostocaceae;g__FACHB-800	1	1	0	0	0	0	0
										g__Fortiea	d__Bacteria;p__Cyanobacteriota;c__Cyanobacteriia;o__Cyanobacteriales;f__Nostocaceae;g__Fortiea	1	1	0	0	0	0	0
										g__NIES-3974	d__Bacteria;p__Cyanobacteriota;c__Cyanobacteriia;o__Cyanobacteriales;f__Nostocaceae;g__NIES-3974	1	1	0	0	0	0	0
										g__Nostoc_B	d__Bacteria;p__Cyanobacteriota;c__Cyanobacteriia;o__Cyanobacteriales;f__Nostocaceae;g__Nostoc_B	1	0	0	0	1	0	0
										g__RDXV01	d__Bacteria;p__Cyanobacteriota;c__Cyanobacteriia;o__Cyanobacteriales;f__Nostocaceae;g__RDXV01	1	1	0	0	0	0	0
										g__Rivularia	d__Bacteria;p__Cyanobacteriota;c__Cyanobacteriia;o__Cyanobacteriales;f__Nostocaceae;g__Rivularia	1	1	0	0	0	0	0
										g__Sphaerospermopsis	d__Bacteria;p__Cyanobacteriota;c__Cyanobacteriia;o__Cyanobacteriales;f__Nostocaceae;g__Sphaerospermopsis	1	1	0	0	0	0	0
										g__Trichormus_B	d__Bacteria;p__Cyanobacteriota;c__Cyanobacteriia;o__Cyanobacteriales;f__Nostocaceae;g__Trichormus_B	1	1	0	0	0	0	0
										g__Koinonema	d__Bacteria;p__Cyanobacteriota;c__Cyanobacteriia;o__Cyanobacteriales;f__PCC-6304;g__Koinonema	1	1	0	0	0	0	0
										g__Oxynema	d__Bacteria;p__Cyanobacteriota;c__Cyanobacteriia;o__Cyanobacteriales;f__PCC-6304;g__Oxynema	1	1	0	0	0	0	0
										g__PCC-6304	d__Bacteria;p__Cyanobacteriota;c__Cyanobacteriia;o__Cyanobacteriales;f__PCC-6304;g__PCC-6304	1	1	0	0	0	0	0
										g__Planktothricoides	d__Bacteria;p__Cyanobacteriota;c__Cyanobacteriia;o__Cyanobacteriales;f__PCC-6304;g__Planktothricoides	1	1	0	0	0	0	0
										g__Crinalium	d__Bacteria;p__Cyanobacteriota;c__Cyanobacteriia;o__Cyanobacteriales;f__PCC-9333;g__Crinalium	1	1	0	0	0	0	0
										g__Stanieria	d__Bacteria;p__Cyanobacteriota;c__Cyanobacteriia;o__Cyanobacteriales;f__Xenococcaceae;g__Stanieria	1	1	0	0	0	0	0
										g__Waterburya	d__Bacteria;p__Cyanobacteriota;c__Cyanobacteriia;o__Cyanobacteriales;f__Xenococcaceae;g__Waterburya	1	1	0	0	0	0	0
										g__CCP2	d__Bacteria;p__Cyanobacteriota;c__Cyanobacteriia;o__Elainellales;f__Elainellaceae;g__CCP2	1	1	0	0	0	0	0
										g__Trichocoleus	d__Bacteria;p__Cyanobacteriota;c__Cyanobacteriia;o__FACHB-46;f__FACHB-46;g__Trichocoleus	1	1	0	0	0	0	0
										g__Anthocerotibacter	d__Bacteria;p__Cyanobacteriota;c__Cyanobacteriia;o__Gloeobacterales;f__LV9;g__Anthocerotibacter	1	1	0	0	0	0	0
										g__Gloeomargarita	d__Bacteria;p__Cyanobacteriota;c__Cyanobacteriia;o__Gloeomargaritales;f__Gloeomargaritaceae;g__Gloeomargarita	1	1	0	0	0	0	0
										g__Kovacikia	d__Bacteria;p__Cyanobacteriota;c__Cyanobacteriia;o__Leptolyngbyales;f__Leptolyngbyaceae;g__Kovacikia	1	1	0	0	0	0	0
										g__Leptodesmis	d__Bacteria;p__Cyanobacteriota;c__Cyanobacteriia;o__Leptolyngbyales;f__Leptolyngbyaceae;g__Leptodesmis	1	1	0	0	0	0	0
										g__Leptothermofonsia	d__Bacteria;p__Cyanobacteriota;c__Cyanobacteriia;o__Leptolyngbyales;f__Leptolyngbyaceae;g__Leptothermofonsia	1	1	0	0	0	0	0
										g__AG-363-K07	d__Bacteria;p__Cyanobacteriota;c__Cyanobacteriia;o__PCC-6307;f__Cyanobiaceae;g__AG-363-K07	1	1	0	0	0	0	0
										g__AG-363-P08	d__Bacteria;p__Cyanobacteriota;c__Cyanobacteriia;o__PCC-6307;f__Cyanobiaceae;g__AG-363-P08	1	1	0	0	0	0	0
										g__AG-402-N21	d__Bacteria;p__Cyanobacteriota;c__Cyanobacteriia;o__PCC-6307;f__Cyanobiaceae;g__AG-402-N21	1	1	0	0	0	0	0
										g__QBMD01	d__Bacteria;p__Cyanobacteriota;c__Cyanobacteriia;o__PCC-6307;f__Cyanobiaceae;g__QBMD01	1	0	1	0	0	0	0
										g__RCC307	d__Bacteria;p__Cyanobacteriota;c__Cyanobacteriia;o__PCC-6307;f__Cyanobiaceae;g__RCC307	1	1	0	0	0	0	0
										g__RSCCF101	d__Bacteria;p__Cyanobacteriota;c__Cyanobacteriia;o__PCC-6307;f__Cyanobiaceae;g__RSCCF101	1	1	0	0	0	0	0
										g__PCC-7407	d__Bacteria;p__Cyanobacteriota;c__Cyanobacteriia;o__PCC-7407;f__PCC-7407;g__PCC-7407	1	1	0	0	0	0	0
										g__Halomicronema_B	d__Bacteria;p__Cyanobacteriota;c__Cyanobacteriia;o__Phormidesmiales;f__Phormidesmiaceae;g__Halomicronema_B	1	1	0	0	0	0	0
										g__PCC-7367	d__Bacteria;p__Cyanobacteriota;c__Cyanobacteriia;o__Pseudanabaenales;f__Pseudanabaenaceae;g__PCC-7367	1	1	0	0	0	0	0
										g__PCC-7502	d__Bacteria;p__Cyanobacteriota;c__Cyanobacteriia;o__Pseudanabaenales;f__Pseudanabaenaceae;g__PCC-7502	1	1	0	0	0	0	0
										g__PCC-7336	d__Bacteria;p__Cyanobacteriota;c__Cyanobacteriia;o__Thermostichales;f__PCC-7336;g__PCC-7336	1	1	0	0	0	0	0
										g__PCC-6312	d__Bacteria;p__Cyanobacteriota;c__Cyanobacteriia;o__Thermosynechococcales;f__Thermosynechococcaceae;g__PCC-6312	1	0	0	0	1	0	0
										g__Synechococcus_A	d__Bacteria;p__Cyanobacteriota;c__Cyanobacteriia;o__Thermosynechococcales;f__Thermosynechococcaceae;g__Synechococcus_A	1	1	0	0	0	0	0
										g__Calditerrivibrio	d__Bacteria;p__Deferribacterota;c__Deferribacteres;o__Deferribacterales;f__Calditerrivibrionaceae;g__Calditerrivibrio	1	1	0	0	0	0	0
										g__Deferribacter	d__Bacteria;p__Deferribacterota;c__Deferribacteres;o__Deferribacterales;f__Deferribacteraceae;g__Deferribacter	1	1	0	0	0	0	0
										g__Denitrovibrio	d__Bacteria;p__Deferribacterota;c__Deferribacteres;o__Deferribacterales;f__Denitrovibrionaceae;g__Denitrovibrio	1	1	0	0	0	0	0
										g__Geovibrio	d__Bacteria;p__Deferribacterota;c__Deferribacteres;o__Deferribacterales;f__Denitrovibrionaceae;g__Geovibrio	1	1	0	0	0	0	0
										g__Flexistipes	d__Bacteria;p__Deferribacterota;c__Deferribacteres;o__Deferribacterales;f__Flexistipitaceae;g__Flexistipes	1	1	0	0	0	0	0
										g__Mucispirillum	d__Bacteria;p__Deferribacterota;c__Deferribacteres;o__Deferribacterales;f__Mucispirillaceae;g__Mucispirillum	1	1	0	0	0	0	0
										g__Deinococcus_A	d__Bacteria;p__Deinococcota;c__Deinococci;o__Deinococcales;f__Deinococcaceae;g__Deinococcus_A	1	1	0	0	0	0	0
										g__Deinococcus_B	d__Bacteria;p__Deinococcota;c__Deinococci;o__Deinococcales;f__Deinococcaceae;g__Deinococcus_B	1	1	0	0	0	0	0
										g__Marinithermus	d__Bacteria;p__Deinococcota;c__Deinococci;o__Deinococcales;f__Marinithermaceae;g__Marinithermus	1	1	0	0	0	0	0
										g__Oceanithermus	d__Bacteria;p__Deinococcota;c__Deinococci;o__Deinococcales;f__Marinithermaceae;g__Oceanithermus	1	1	0	0	0	0	0
										g__Meiothermus_B	d__Bacteria;p__Deinococcota;c__Deinococci;o__Deinococcales;f__Thermaceae;g__Meiothermus_B	1	0	0	1	0	0	0
										g__Babela	d__Bacteria;p__Dependentiae;c__Babeliae;o__Babeliales;f__Babeliaceae;g__Babela	1	0	1	0	0	0	0
										g__Chromulinivorax	d__Bacteria;p__Dependentiae;c__Babeliae;o__Babeliales;f__Chromulinivoraceae;g__Chromulinivorax	1	1	0	0	0	0	0
										g__Desulfarculus	d__Bacteria;p__Desulfobacterota;c__Desulfarculia;o__Desulfarculales;f__Desulfarculaceae;g__Desulfarculus	1	1	0	0	0	0	0
										g__SURF-10	d__Bacteria;p__Desulfobacterota;c__Desulfarculia;o__Desulfarculales;f__Desulfarculaceae;g__SURF-10	1	1	0	0	0	0	0
										g__Desulfobacca	d__Bacteria;p__Desulfobacterota;c__Desulfobaccia;o__Desulfobaccales;f__Desulfobaccaceae;g__Desulfobacca	1	1	0	0	0	0	0
										g__Desulfonema_C	d__Bacteria;p__Desulfobacterota;c__Desulfobacteria;o__Desulfobacterales;f__4be13;g__Desulfonema_C	1	1	0	0	0	0	0
										g__BuS5	d__Bacteria;p__Desulfobacterota;c__Desulfobacteria;o__Desulfobacterales;f__BuS5;g__BuS5	1	1	0	0	0	0	0
										g__Desulfatibacillum	d__Bacteria;p__Desulfobacterota;c__Desulfobacteria;o__Desulfobacterales;f__Desulfatibacillaceae;g__Desulfatibacillum	1	1	0	0	0	0	0
										g__Desulfobacula	d__Bacteria;p__Desulfobacterota;c__Desulfobacteria;o__Desulfobacterales;f__Desulfobacteraceae;g__Desulfobacula	1	0	0	1	0	0	0
										g__Desulforapulum	d__Bacteria;p__Desulfobacterota;c__Desulfobacteria;o__Desulfobacterales;f__Desulfobacteraceae;g__Desulforapulum	1	1	0	0	0	0	0
										g__Desulfonema	d__Bacteria;p__Desulfobacterota;c__Desulfobacteria;o__Desulfobacterales;f__Desulfococcaceae;g__Desulfonema	1	1	0	0	0	0	0
										g__Desulfoluna	d__Bacteria;p__Desulfobacterota;c__Desulfobacteria;o__Desulfobacterales;f__Desulfolunaceae;g__Desulfoluna	1	0	0	0	1	0	0
										g__Desulfosudis	d__Bacteria;p__Desulfobacterota;c__Desulfobacteria;o__Desulfobacterales;f__Desulfosudaceae;g__Desulfosudis	1	1	0	0	0	0	0
										g__Desulfogranum	d__Bacteria;p__Desulfobacterota;c__Desulfobulbia;o__Desulfobulbales;f__Desulfobulbaceae;g__Desulfogranum	1	1	0	0	0	0	0
										g__Electrothrix	d__Bacteria;p__Desulfobacterota;c__Desulfobulbia;o__Desulfobulbales;f__Desulfobulbaceae;g__Electrothrix	1	1	0	0	0	0	0
										g__Desulfocapsa	d__Bacteria;p__Desulfobacterota;c__Desulfobulbia;o__Desulfobulbales;f__Desulfocapsaceae;g__Desulfocapsa	1	1	0	0	0	0	0
										g__Desulfofustis	d__Bacteria;p__Desulfobacterota;c__Desulfobulbia;o__Desulfobulbales;f__Desulfocapsaceae;g__Desulfofustis	1	1	0	0	0	0	0
										g__Desulfomarina	d__Bacteria;p__Desulfobacterota;c__Desulfobulbia;o__Desulfobulbales;f__Desulfocapsaceae;g__Desulfomarina	1	1	0	0	0	0	0
										g__Desulfotalea	d__Bacteria;p__Desulfobacterota;c__Desulfobulbia;o__Desulfobulbales;f__Desulfocapsaceae;g__Desulfotalea	1	1	0	0	0	0	0
										g__Desulfurivibrio	d__Bacteria;p__Desulfobacterota;c__Desulfobulbia;o__Desulfobulbales;f__Desulfurivibrionaceae;g__Desulfurivibrio	1	0	0	0	1	0	0
										g__Desulfofervidus	d__Bacteria;p__Desulfobacterota;c__Desulfofervidia;o__Desulfofervidales;f__Desulfofervidaceae;g__Desulfofervidus	1	1	0	0	0	0	0
										g__Desulfomonile	d__Bacteria;p__Desulfobacterota;c__Desulfomonilia;o__Desulfomonilales;f__Desulfomonilaceae;g__Desulfomonile	1	1	0	0	0	0	0
										g__Desulfohalobium	d__Bacteria;p__Desulfobacterota;c__Desulfovibrionia;o__Desulfovibrionales;f__Desulfohalobiaceae;g__Desulfohalobium	1	1	0	0	0	0	0
										g__UBA12183	d__Bacteria;p__Desulfobacterota;c__Desulfovibrionia;o__Desulfovibrionales;f__Desulfomicrobiaceae;g__UBA12183	1	1	0	0	0	0	0
										g__Cupidesulfovibrio	d__Bacteria;p__Desulfobacterota;c__Desulfovibrionia;o__Desulfovibrionales;f__Desulfovibrionaceae;g__Cupidesulfovibrio	1	0	0	0	1	0	0
										g__Desulfocurvibacter	d__Bacteria;p__Desulfobacterota;c__Desulfovibrionia;o__Desulfovibrionales;f__Desulfovibrionaceae;g__Desulfocurvibacter	1	0	0	0	1	0	0
										g__Desulfovibrio_Q	d__Bacteria;p__Desulfobacterota;c__Desulfovibrionia;o__Desulfovibrionales;f__Desulfovibrionaceae;g__Desulfovibrio_Q	1	1	0	0	0	0	0
										g__Megalodesulfovibrio	d__Bacteria;p__Desulfobacterota;c__Desulfovibrionia;o__Desulfovibrionales;f__Desulfovibrionaceae;g__Megalodesulfovibrio	1	1	0	0	0	0	0
										g__Oceanidesulfovibrio	d__Bacteria;p__Desulfobacterota;c__Desulfovibrionia;o__Desulfovibrionales;f__Desulfovibrionaceae;g__Oceanidesulfovibrio	1	1	0	0	0	0	0
										g__Oleidesulfovibrio	d__Bacteria;p__Desulfobacterota;c__Desulfovibrionia;o__Desulfovibrionales;f__Desulfovibrionaceae;g__Oleidesulfovibrio	1	0	0	0	1	0	0
										g__Paradesulfovibrio	d__Bacteria;p__Desulfobacterota;c__Desulfovibrionia;o__Desulfovibrionales;f__Desulfovibrionaceae;g__Paradesulfovibrio	1	0	0	0	1	0	0
										g__Dissulfurimicrobium	d__Bacteria;p__Desulfobacterota;c__Dissulfuribacteria;o__Dissulfuribacterales;f__Sh68;g__Dissulfurimicrobium	1	1	0	0	0	0	0
										g__Syntrophus	d__Bacteria;p__Desulfobacterota;c__Syntrophia;o__Syntrophales;f__Syntrophaceae;g__Syntrophus	1	1	0	0	0	0	0
										g__Desulfoglaeba	d__Bacteria;p__Desulfobacterota;c__Syntrophobacteria;o__Syntrophobacterales;f__DSM-9756;g__Desulfoglaeba	1	1	0	0	0	0	0
										g__Syntrophobacter	d__Bacteria;p__Desulfobacterota;c__Syntrophobacteria;o__Syntrophobacterales;f__Syntrophobacteraceae;g__Syntrophobacter	1	1	0	0	0	0	0
										g__Thermosulfuriphilus	d__Bacteria;p__Desulfobacterota;c__Thermodesulfobacteria;o__Thermodesulfobacteriales;f__ST65;g__Thermosulfuriphilus	1	1	0	0	0	0	0
										g__Thermodesulfatator	d__Bacteria;p__Desulfobacterota;c__Thermodesulfobacteria;o__Thermodesulfobacteriales;f__Thermodesulfatatoraceae;g__Thermodesulfatator	1	1	0	0	0	0	0
										g__Caldimicrobium	d__Bacteria;p__Desulfobacterota;c__Thermodesulfobacteria;o__Thermodesulfobacteriales;f__Thermodesulfobacteriaceae;g__Caldimicrobium	1	1	0	0	0	0	0
										g__Thermosulfurimonas_A	d__Bacteria;p__Desulfobacterota;c__Thermodesulfobacteria;o__Thermodesulfobacteriales;f__Thermodesulfobacteriaceae;g__Thermosulfurimonas_A	1	1	0	0	0	0	0
										g__DDH964	d__Bacteria;p__Desulfobacterota_F;c__Desulfuromonadia;o__Desulfuromonadales;f__DDH964;g__DDH964	1	0	0	0	1	0	0
										g__Pseudodesulfuromonas	d__Bacteria;p__Desulfobacterota_F;c__Desulfuromonadia;o__Desulfuromonadales;f__Desulfuromonadaceae;g__Pseudodesulfuromonas	1	0	0	1	0	0	0
										g__Geoalkalibacter	d__Bacteria;p__Desulfobacterota_F;c__Desulfuromonadia;o__Desulfuromonadales;f__Geoalkalibacteraceae;g__Geoalkalibacter	1	1	0	0	0	0	0
										g__Geoalkalibacter_A	d__Bacteria;p__Desulfobacterota_F;c__Desulfuromonadia;o__Desulfuromonadales;f__Geoalkalibacteraceae;g__Geoalkalibacter_A	1	1	0	0	0	0	0
										g__Desulfuromonas_A	d__Bacteria;p__Desulfobacterota_F;c__Desulfuromonadia;o__Desulfuromonadales;f__NIT-T3;g__Desulfuromonas_A	1	1	0	0	0	0	0
										g__Syntrophotalea_A	d__Bacteria;p__Desulfobacterota_F;c__Desulfuromonadia;o__Desulfuromonadales;f__Syntrophotaleaceae;g__Syntrophotalea_A	1	1	0	0	0	0	0
										g__SZUA-540	d__Bacteria;p__Desulfobacterota_F;c__Desulfuromonadia;o__Desulfuromonadales;f__SZUA-540;g__SZUA-540	1	1	0	0	0	0	0
										g__Deferrimonas	d__Bacteria;p__Desulfobacterota_F;c__Desulfuromonadia;o__Desulfuromonadales;f__WTL;g__Deferrimonas	1	1	0	0	0	0	0
										g__DSM-9736	d__Bacteria;p__Desulfobacterota_F;c__Desulfuromonadia;o__Geobacterales;f__Geobacteraceae;g__DSM-9736	1	1	0	0	0	0	0
										g__RF6	d__Bacteria;p__Desulfobacterota_F;c__Desulfuromonadia;o__Geobacterales;f__Geobacteraceae;g__RF6	1	1	0	0	0	0	0
										g__Oryzomonas	d__Bacteria;p__Desulfobacterota_F;c__Desulfuromonadia;o__Geobacterales;f__Pseudopelobacteraceae;g__Oryzomonas	1	1	0	0	0	0	0
										g__Pelotalea	d__Bacteria;p__Desulfobacterota_F;c__Desulfuromonadia;o__Geobacterales;f__Pseudopelobacteraceae;g__Pelotalea	1	1	0	0	0	0	0
										g__Pseudopelobacter	d__Bacteria;p__Desulfobacterota_F;c__Desulfuromonadia;o__Geobacterales;f__Pseudopelobacteraceae;g__Pseudopelobacter	1	1	0	0	0	0	0
										g__DUMP01	d__Bacteria;p__DTU030;c__DTU030;o__DUMP01;f__DUMP01;g__DUMP01	1	1	0	0	0	0	0
										g__Elusimicrobium	d__Bacteria;p__Elusimicrobiota;c__Elusimicrobia;o__Elusimicrobiales;f__Elusimicrobiaceae;g__Elusimicrobium	1	1	0	0	0	0	0
										g__Endomicrobium	d__Bacteria;p__Elusimicrobiota;c__Endomicrobia;o__Endomicrobiales;f__Endomicrobiaceae;g__Endomicrobium	1	1	0	0	0	0	0
										g__Elarobacter	d__Bacteria;p__Eremiobacterota;c__Eremiobacteria;o__Baltobacterales;f__Baltobacteraceae;g__Elarobacter	1	1	0	0	0	0	0
										g__JABCPH02	d__Bacteria;p__Fusobacteriota;c__Fusobacteriia;o__Fusobacteriales;f__Leptotrichiaceae;g__JABCPH02	1	1	0	0	0	0	0
										g__Leptotrichia_A	d__Bacteria;p__Fusobacteriota;c__Fusobacteriia;o__Fusobacteriales;f__Leptotrichiaceae;g__Leptotrichia_A	1	1	0	0	0	0	0
										g__Pseudoleptotrichia	d__Bacteria;p__Fusobacteriota;c__Fusobacteriia;o__Fusobacteriales;f__Leptotrichiaceae;g__Pseudoleptotrichia	1	1	0	0	0	0	0
										g__Sebaldella	d__Bacteria;p__Fusobacteriota;c__Fusobacteriia;o__Fusobacteriales;f__Leptotrichiaceae;g__Sebaldella	1	0	0	1	0	0	0
										g__Gemmatirosa	d__Bacteria;p__Gemmatimonadota;c__Gemmatimonadetes;o__Gemmatimonadales;f__Gemmatimonadaceae;g__Gemmatirosa	1	1	0	0	0	0	0
										g__Bradymonas	d__Bacteria;p__Myxococcota;c__Bradymonadia;o__Bradymonadales;f__Bradymonadaceae;g__Bradymonas	1	1	0	0	0	0	0
										g__Microvenator	d__Bacteria;p__Myxococcota;c__Bradymonadia;o__Bradymonadales;f__Bradymonadaceae;g__Microvenator	1	1	0	0	0	0	0
										g__JAJXVM01	d__Bacteria;p__Myxococcota;c__Myxococcia;o__Myxococcales;f__Anaeromyxobacteraceae;g__JAJXVM01	1	1	0	0	0	0	0
										g__Cystobacter	d__Bacteria;p__Myxococcota;c__Myxococcia;o__Myxococcales;f__Myxococcaceae;g__Cystobacter	1	0	0	0	1	0	0
										g__Melittangium	d__Bacteria;p__Myxococcota;c__Myxococcia;o__Myxococcales;f__Myxococcaceae;g__Melittangium	1	1	0	0	0	0	0
										g__Stigmatella	d__Bacteria;p__Myxococcota;c__Myxococcia;o__Myxococcales;f__Myxococcaceae;g__Stigmatella	1	1	0	0	0	0	0
										g__Vulgatibacter	d__Bacteria;p__Myxococcota;c__Myxococcia;o__Myxococcales;f__Vulgatibacteraceae;g__Vulgatibacter	1	1	0	0	0	0	0
										g__Haliangium	d__Bacteria;p__Myxococcota;c__Polyangia;o__Haliangiales;f__Haliangiaceae;g__Haliangium	1	1	0	0	0	0	0
										g__Nannocystis	d__Bacteria;p__Myxococcota;c__Polyangia;o__Nannocystales;f__Nannocystaceae;g__Nannocystis	1	1	0	0	0	0	0
										g__Chondromyces	d__Bacteria;p__Myxococcota;c__Polyangia;o__Polyangiales;f__Polyangiaceae;g__Chondromyces	1	1	0	0	0	0	0
										g__Labilithrix	d__Bacteria;p__Myxococcota;c__Polyangia;o__Polyangiales;f__Polyangiaceae;g__Labilithrix	1	1	0	0	0	0	0
										g__Pajaroellobacter	d__Bacteria;p__Myxococcota;c__Polyangia;o__Polyangiales;f__Polyangiaceae;g__Pajaroellobacter	1	1	0	0	0	0	0
										g__Polyangium	d__Bacteria;p__Myxococcota;c__Polyangia;o__Polyangiales;f__Polyangiaceae;g__Polyangium	1	1	0	0	0	0	0
										g__Nitrospina	d__Bacteria;p__Nitrospinota;c__Nitrospinia;o__Nitrospinales;f__Nitrospinaceae;g__Nitrospina	1	1	0	0	0	0	0
										g__Nitrospira_E	d__Bacteria;p__Nitrospirota;c__Nitrospiria;o__Nitrospirales;f__Nitrospiraceae;g__Nitrospira_E	1	1	0	0	0	0	0
										g__Nitrospira_F	d__Bacteria;p__Nitrospirota;c__Nitrospiria;o__Nitrospirales;f__Nitrospiraceae;g__Nitrospira_F	1	1	0	0	0	0	0
										g__Dissulfurispira	d__Bacteria;p__Nitrospirota;c__Thermodesulfovibrionia;o__Thermodesulfovibrionales;f__Dissulfurispiraceae;g__Dissulfurispira	1	1	0	0	0	0	0
										g__Leptospirillum	d__Bacteria;p__Nitrospirota_A;c__Leptospirillia;o__Leptospirillales;f__Leptospirillaceae;g__Leptospirillum	1	1	0	0	0	0	0
										g__Velamenicoccus	d__Bacteria;p__Omnitrophota;c__Koll11;o__Velamenicoccales;f__Velamenicoccaceae;g__Velamenicoccus	1	1	0	0	0	0	0
										g__Absconditicoccus	d__Bacteria;p__Patescibacteria;c__JAEDAM01;o__Absconditabacterales;f__Absconditicoccaceae;g__Absconditicoccus	1	1	0	0	0	0	0
										g__Chazhemtobacterium	d__Bacteria;p__Patescibacteria;c__Microgenomatia;o__UBA1400;f__Chazhemtobacteraceae;g__Chazhemtobacterium	1	1	0	0	0	0	0
										g__Mucisphaera	d__Bacteria;p__Planctomycetota;c__Phycisphaerae;o__Phycisphaerales;f__Phycisphaeraceae;g__Mucisphaera	1	1	0	0	0	0	0
										g__Phycisphaera	d__Bacteria;p__Planctomycetota;c__Phycisphaerae;o__Phycisphaerales;f__Phycisphaeraceae;g__Phycisphaera	1	1	0	0	0	0	0
										g__Poriferisphaera	d__Bacteria;p__Planctomycetota;c__Phycisphaerae;o__Phycisphaerales;f__Phycisphaeraceae;g__Poriferisphaera	1	1	0	0	0	0	0
										g__Anaerohalosphaera	d__Bacteria;p__Planctomycetota;c__Phycisphaerae;o__Sedimentisphaerales;f__Anaerohalosphaeraceae;g__Anaerohalosphaera	1	1	0	0	0	0	0
										g__Limihaloglobus	d__Bacteria;p__Planctomycetota;c__Phycisphaerae;o__Sedimentisphaerales;f__Sedimentisphaeraceae;g__Limihaloglobus	1	1	0	0	0	0	0
										g__Humisphaera	d__Bacteria;p__Planctomycetota;c__Phycisphaerae;o__Tepidisphaerales;f__Tepidisphaeraceae;g__Humisphaera	1	1	0	0	0	0	0
										g__Limnoglobus	d__Bacteria;p__Planctomycetota;c__Planctomycetia;o__Gemmatales;f__Gemmataceae;g__Limnoglobus	1	1	0	0	0	0	0
										g__Telmatocola	d__Bacteria;p__Planctomycetota;c__Planctomycetia;o__Gemmatales;f__Gemmataceae;g__Telmatocola	1	1	0	0	0	0	0
										g__Tuwongella	d__Bacteria;p__Planctomycetota;c__Planctomycetia;o__Gemmatales;f__Gemmataceae;g__Tuwongella	1	1	0	0	0	0	0
										g__Urbifossiella	d__Bacteria;p__Planctomycetota;c__Planctomycetia;o__Gemmatales;f__Gemmataceae;g__Urbifossiella	1	1	0	0	0	0	0
										g__Aquisphaera	d__Bacteria;p__Planctomycetota;c__Planctomycetia;o__Isosphaerales;f__Isosphaeraceae;g__Aquisphaera	1	1	0	0	0	0	0
										g__Isosphaera	d__Bacteria;p__Planctomycetota;c__Planctomycetia;o__Isosphaerales;f__Isosphaeraceae;g__Isosphaera	1	1	0	0	0	0	0
										g__Singulisphaera	d__Bacteria;p__Planctomycetota;c__Planctomycetia;o__Isosphaerales;f__Isosphaeraceae;g__Singulisphaera	1	0	1	0	0	0	0
										g__Tautonia	d__Bacteria;p__Planctomycetota;c__Planctomycetia;o__Isosphaerales;f__Isosphaeraceae;g__Tautonia	1	1	0	0	0	0	0
										g__Adhaeretor	d__Bacteria;p__Planctomycetota;c__Planctomycetia;o__Pirellulales;f__Lacipirellulaceae;g__Adhaeretor	1	1	0	0	0	0	0
										g__Aeoliella	d__Bacteria;p__Planctomycetota;c__Planctomycetia;o__Pirellulales;f__Lacipirellulaceae;g__Aeoliella	1	1	0	0	0	0	0
										g__Botrimarina	d__Bacteria;p__Planctomycetota;c__Planctomycetia;o__Pirellulales;f__Lacipirellulaceae;g__Botrimarina	1	1	0	0	0	0	0
										g__Bythopirellula	d__Bacteria;p__Planctomycetota;c__Planctomycetia;o__Pirellulales;f__Lacipirellulaceae;g__Bythopirellula	1	1	0	0	0	0	0
										g__Pirellulimonas	d__Bacteria;p__Planctomycetota;c__Planctomycetia;o__Pirellulales;f__Lacipirellulaceae;g__Pirellulimonas	1	1	0	0	0	0	0
										g__Anatilimnocola	d__Bacteria;p__Planctomycetota;c__Planctomycetia;o__Pirellulales;f__Pirellulaceae;g__Anatilimnocola	1	1	0	0	0	0	0
										g__Aureliella	d__Bacteria;p__Planctomycetota;c__Planctomycetia;o__Pirellulales;f__Pirellulaceae;g__Aureliella	1	0	1	0	0	0	0
										g__Blastopirellula	d__Bacteria;p__Planctomycetota;c__Planctomycetia;o__Pirellulales;f__Pirellulaceae;g__Blastopirellula	1	0	1	0	0	0	0
										g__Crateriforma	d__Bacteria;p__Planctomycetota;c__Planctomycetia;o__Pirellulales;f__Pirellulaceae;g__Crateriforma	1	0	0	0	1	0	0
										g__Lignipirellula	d__Bacteria;p__Planctomycetota;c__Planctomycetia;o__Pirellulales;f__Pirellulaceae;g__Lignipirellula	1	1	0	0	0	0	0
										g__Mariniblastus	d__Bacteria;p__Planctomycetota;c__Planctomycetia;o__Pirellulales;f__Pirellulaceae;g__Mariniblastus	1	1	0	0	0	0	0
										g__Pirellula_B	d__Bacteria;p__Planctomycetota;c__Planctomycetia;o__Pirellulales;f__Pirellulaceae;g__Pirellula_B	1	1	0	0	0	0	0
										g__Rubripirellula	d__Bacteria;p__Planctomycetota;c__Planctomycetia;o__Pirellulales;f__Pirellulaceae;g__Rubripirellula	1	1	0	0	0	0	0
										g__Thermogutta	d__Bacteria;p__Planctomycetota;c__Planctomycetia;o__Pirellulales;f__Thermoguttaceae;g__Thermogutta	1	1	0	0	0	0	0
										g__Alienimonas	d__Bacteria;p__Planctomycetota;c__Planctomycetia;o__Planctomycetales;f__Planctomycetaceae;g__Alienimonas	1	1	0	0	0	0	0
										g__Caulifigura	d__Bacteria;p__Planctomycetota;c__Planctomycetia;o__Planctomycetales;f__Planctomycetaceae;g__Caulifigura	1	1	0	0	0	0	0
										g__Fuerstiella	d__Bacteria;p__Planctomycetota;c__Planctomycetia;o__Planctomycetales;f__Planctomycetaceae;g__Fuerstiella	1	1	0	0	0	0	0
										g__Maioricimonas	d__Bacteria;p__Planctomycetota;c__Planctomycetia;o__Planctomycetales;f__Planctomycetaceae;g__Maioricimonas	1	1	0	0	0	0	0
										g__Planctomyces_A	d__Bacteria;p__Planctomycetota;c__Planctomycetia;o__Planctomycetales;f__Planctomycetaceae;g__Planctomyces_A	1	1	0	0	0	0	0
										g__Polystyrenella	d__Bacteria;p__Planctomycetota;c__Planctomycetia;o__Planctomycetales;f__Planctomycetaceae;g__Polystyrenella	1	1	0	0	0	0	0
										g__Rubinisphaera	d__Bacteria;p__Planctomycetota;c__Planctomycetia;o__Planctomycetales;f__Planctomycetaceae;g__Rubinisphaera	1	0	0	0	1	0	0
										g__Schlesneria	d__Bacteria;p__Planctomycetota;c__Planctomycetia;o__Planctomycetales;f__Planctomycetaceae;g__Schlesneria	1	1	0	0	0	0	0
										g__Thalassoglobus	d__Bacteria;p__Planctomycetota;c__Planctomycetia;o__Planctomycetales;f__Planctomycetaceae;g__Thalassoglobus	1	1	0	0	0	0	0
										g__Acidibrevibacterium	d__Bacteria;p__Pseudomonadota;c__Alphaproteobacteria;o__Acetobacterales;f__Acetobacteraceae;g__Acidibrevibacterium	1	1	0	0	0	0	0
										g__Acidisoma	d__Bacteria;p__Pseudomonadota;c__Alphaproteobacteria;o__Acetobacterales;f__Acetobacteraceae;g__Acidisoma	1	1	0	0	0	0	0
										g__Acidocella	d__Bacteria;p__Pseudomonadota;c__Alphaproteobacteria;o__Acetobacterales;f__Acetobacteraceae;g__Acidocella	1	1	0	0	0	0	0
										g__Asaia	d__Bacteria;p__Pseudomonadota;c__Alphaproteobacteria;o__Acetobacterales;f__Acetobacteraceae;g__Asaia	1	0	0	0	1	0	0
										g__Elioraea_A	d__Bacteria;p__Pseudomonadota;c__Alphaproteobacteria;o__Acetobacterales;f__Acetobacteraceae;g__Elioraea_A	1	1	0	0	0	0	0
										g__Entomobacter	d__Bacteria;p__Pseudomonadota;c__Alphaproteobacteria;o__Acetobacterales;f__Acetobacteraceae;g__Entomobacter	1	1	0	0	0	0	0
										g__Formicincola	d__Bacteria;p__Pseudomonadota;c__Alphaproteobacteria;o__Acetobacterales;f__Acetobacteraceae;g__Formicincola	1	1	0	0	0	0	0
										g__Lichenicola	d__Bacteria;p__Pseudomonadota;c__Alphaproteobacteria;o__Acetobacterales;f__Acetobacteraceae;g__Lichenicola	1	1	0	0	0	0	0
										g__Neoasaia	d__Bacteria;p__Pseudomonadota;c__Alphaproteobacteria;o__Acetobacterales;f__Acetobacteraceae;g__Neoasaia	1	1	0	0	0	0	0
										g__Neokomagataea	d__Bacteria;p__Pseudomonadota;c__Alphaproteobacteria;o__Acetobacterales;f__Acetobacteraceae;g__Neokomagataea	1	1	0	0	0	0	0
										g__Oecophyllibacter	d__Bacteria;p__Pseudomonadota;c__Alphaproteobacteria;o__Acetobacterales;f__Acetobacteraceae;g__Oecophyllibacter	1	1	0	0	0	0	0
										g__Rhodovastum	d__Bacteria;p__Pseudomonadota;c__Alphaproteobacteria;o__Acetobacterales;f__Acetobacteraceae;g__Rhodovastum	1	0	1	0	0	0	0
										g__Roseomonas_B	d__Bacteria;p__Pseudomonadota;c__Alphaproteobacteria;o__Acetobacterales;f__Acetobacteraceae;g__Roseomonas_B	1	1	0	0	0	0	0
										g__Swingsia	d__Bacteria;p__Pseudomonadota;c__Alphaproteobacteria;o__Acetobacterales;f__Acetobacteraceae;g__Swingsia	1	1	0	0	0	0	0
										g__Stella	d__Bacteria;p__Pseudomonadota;c__Alphaproteobacteria;o__ATCC43930;f__Stellaceae;g__Stella	1	1	0	0	0	0	0
										g__Indioceanicola	d__Bacteria;p__Pseudomonadota;c__Alphaproteobacteria;o__Azospirillales;f__Azospirillaceae;g__Indioceanicola	1	1	0	0	0	0	0
										g__Nitrospirillum	d__Bacteria;p__Pseudomonadota;c__Alphaproteobacteria;o__Azospirillales;f__Azospirillaceae;g__Nitrospirillum	1	0	0	0	1	0	0
										g__Niveispirillum	d__Bacteria;p__Pseudomonadota;c__Alphaproteobacteria;o__Azospirillales;f__Azospirillaceae;g__Niveispirillum	1	1	0	0	0	0	0
										g__Rhodospirillum_A	d__Bacteria;p__Pseudomonadota;c__Alphaproteobacteria;o__Azospirillales;f__Azospirillaceae;g__Rhodospirillum_A	1	0	0	0	1	0	0
										g__Nucleicultrix	d__Bacteria;p__Pseudomonadota;c__Alphaproteobacteria;o__Caedimonadales;f__Nucleicultricaceae;g__Nucleicultrix	1	1	0	0	0	0	0
										g__BOG-935	d__Bacteria;p__Pseudomonadota;c__Alphaproteobacteria;o__Caulobacterales;f__Caulobacteraceae;g__BOG-935	1	1	0	0	0	0	0
										g__Henriciella	d__Bacteria;p__Pseudomonadota;c__Alphaproteobacteria;o__Caulobacterales;f__Hyphomonadaceae;g__Henriciella	1	1	0	0	0	0	0
										g__Hirschia	d__Bacteria;p__Pseudomonadota;c__Alphaproteobacteria;o__Caulobacterales;f__Hyphomonadaceae;g__Hirschia	1	1	0	0	0	0	0
										g__Hyphobacterium	d__Bacteria;p__Pseudomonadota;c__Alphaproteobacteria;o__Caulobacterales;f__Maricaulaceae;g__Hyphobacterium	1	1	0	0	0	0	0
										g__Litorimonas	d__Bacteria;p__Pseudomonadota;c__Alphaproteobacteria;o__Caulobacterales;f__Maricaulaceae;g__Litorimonas	1	1	0	0	0	0	0
										g__Marinicauda	d__Bacteria;p__Pseudomonadota;c__Alphaproteobacteria;o__Caulobacterales;f__Maricaulaceae;g__Marinicauda	1	1	0	0	0	0	0
										g__Oceanicaulis	d__Bacteria;p__Pseudomonadota;c__Alphaproteobacteria;o__Caulobacterales;f__Maricaulaceae;g__Oceanicaulis	1	1	0	0	0	0	0
										g__Marinicaulis	d__Bacteria;p__Pseudomonadota;c__Alphaproteobacteria;o__Caulobacterales;f__Parvularculaceae;g__Marinicaulis	1	1	0	0	0	0	0
										g__Ferrovibrio	d__Bacteria;p__Pseudomonadota;c__Alphaproteobacteria;o__Ferrovibrionales;f__Ferrovibrionaceae;g__Ferrovibrio	1	0	1	0	0	0	0
										g__Hydrogenosomobacter	d__Bacteria;p__Pseudomonadota;c__Alphaproteobacteria;o__Holosporales;f__Holosporaceae;g__Hydrogenosomobacter	1	1	0	0	0	0	0
										g__Algihabitans	d__Bacteria;p__Pseudomonadota;c__Alphaproteobacteria;o__Kiloniellales;f__DSM-21159;g__Algihabitans	1	1	0	0	0	0	0
										g__Paracaedibacter	d__Bacteria;p__Pseudomonadota;c__Alphaproteobacteria;o__Paracaedibacterales;f__Paracaedibacteraceae;g__Paracaedibacter	1	1	0	0	0	0	0
										g__Parvibaculum	d__Bacteria;p__Pseudomonadota;c__Alphaproteobacteria;o__Parvibaculales;f__Parvibaculaceae;g__Parvibaculum	1	1	0	0	0	0	0
										g__Fonsibacter	d__Bacteria;p__Pseudomonadota;c__Alphaproteobacteria;o__Pelagibacterales;f__Pelagibacteraceae;g__Fonsibacter	1	1	0	0	0	0	0
										g__IMCC9063	d__Bacteria;p__Pseudomonadota;c__Alphaproteobacteria;o__Pelagibacterales;f__Pelagibacteraceae;g__IMCC9063	1	1	0	0	0	0	0
										g__Puniceispirillum	d__Bacteria;p__Pseudomonadota;c__Alphaproteobacteria;o__Puniceispirillales;f__Puniceispirillaceae;g__Puniceispirillum	1	0	0	0	1	0	0
										g__Reyranella	d__Bacteria;p__Pseudomonadota;c__Alphaproteobacteria;o__Reyranellales;f__Reyranellaceae;g__Reyranella	1	1	0	0	0	0	0
										g__Anderseniella	d__Bacteria;p__Pseudomonadota;c__Alphaproteobacteria;o__Rhizobiales;f__Aestuariivirgaceae;g__Anderseniella	1	1	0	0	0	0	0
										g__Nordella	d__Bacteria;p__Pseudomonadota;c__Alphaproteobacteria;o__Rhizobiales;f__Aestuariivirgaceae;g__Nordella	1	1	0	0	0	0	0
										g__4M-Z18	d__Bacteria;p__Pseudomonadota;c__Alphaproteobacteria;o__Rhizobiales;f__Beijerinckiaceae;g__4M-Z18	1	1	0	0	0	0	0
										g__65-9	d__Bacteria;p__Pseudomonadota;c__Alphaproteobacteria;o__Rhizobiales;f__Beijerinckiaceae;g__65-9	1	0	1	0	0	0	0
										g__Beijerinckia	d__Bacteria;p__Pseudomonadota;c__Alphaproteobacteria;o__Rhizobiales;f__Beijerinckiaceae;g__Beijerinckia	1	1	0	0	0	0	0
										g__Salinarimonas	d__Bacteria;p__Pseudomonadota;c__Alphaproteobacteria;o__Rhizobiales;f__Beijerinckiaceae;g__Salinarimonas	1	1	0	0	0	0	0
										g__Devosia_A	d__Bacteria;p__Pseudomonadota;c__Alphaproteobacteria;o__Rhizobiales;f__Devosiaceae;g__Devosia_A	1	1	0	0	0	0	0
										g__LMO-2	d__Bacteria;p__Pseudomonadota;c__Alphaproteobacteria;o__Rhizobiales;f__Devosiaceae;g__LMO-2	1	1	0	0	0	0	0
										g__Maritalea	d__Bacteria;p__Pseudomonadota;c__Alphaproteobacteria;o__Rhizobiales;f__Devosiaceae;g__Maritalea	1	0	0	0	1	0	0
										g__Paradevosia	d__Bacteria;p__Pseudomonadota;c__Alphaproteobacteria;o__Rhizobiales;f__Devosiaceae;g__Paradevosia	1	0	0	0	1	0	0
										g__Youhaiella	d__Bacteria;p__Pseudomonadota;c__Alphaproteobacteria;o__Rhizobiales;f__Devosiaceae;g__Youhaiella	1	1	0	0	0	0	0
										g__Kaustia	d__Bacteria;p__Pseudomonadota;c__Alphaproteobacteria;o__Rhizobiales;f__Im1;g__Kaustia	1	1	0	0	0	0	0
										g__Rhodoligotrophos	d__Bacteria;p__Pseudomonadota;c__Alphaproteobacteria;o__Rhizobiales;f__Im1;g__Rhodoligotrophos	1	1	0	0	0	0	0
										g__Kaistia	d__Bacteria;p__Pseudomonadota;c__Alphaproteobacteria;o__Rhizobiales;f__Kaistiaceae;g__Kaistia	1	1	0	0	0	0	0
										g__Labrys	d__Bacteria;p__Pseudomonadota;c__Alphaproteobacteria;o__Rhizobiales;f__Labraceae;g__Labrys	1	0	1	0	0	0	0
										g__Methyloligella	d__Bacteria;p__Pseudomonadota;c__Alphaproteobacteria;o__Rhizobiales;f__Methyloligellaceae;g__Methyloligella	1	1	0	0	0	0	0
										g__Hansschlegelia	d__Bacteria;p__Pseudomonadota;c__Alphaproteobacteria;o__Rhizobiales;f__Methylopilaceae;g__Hansschlegelia	1	1	0	0	0	0	0
										g__Terrihabitans	d__Bacteria;p__Pseudomonadota;c__Alphaproteobacteria;o__Rhizobiales;f__Methylopilaceae;g__Terrihabitans	1	1	0	0	0	0	0
										g__MH13	d__Bacteria;p__Pseudomonadota;c__Alphaproteobacteria;o__Rhizobiales;f__MH13;g__MH13	1	1	0	0	0	0	0
										g__Hartmannibacter	d__Bacteria;p__Pseudomonadota;c__Alphaproteobacteria;o__Rhizobiales;f__Pleomorphomonadaceae;g__Hartmannibacter	1	1	0	0	0	0	0
										g__65-79	d__Bacteria;p__Pseudomonadota;c__Alphaproteobacteria;o__Rhizobiales;f__Rhizobiaceae;g__65-79	1	1	0	0	0	0	0
										g__Aurantimonas	d__Bacteria;p__Pseudomonadota;c__Alphaproteobacteria;o__Rhizobiales;f__Rhizobiaceae;g__Aurantimonas	1	1	0	0	0	0	0
										g__Aureimonas_A	d__Bacteria;p__Pseudomonadota;c__Alphaproteobacteria;o__Rhizobiales;f__Rhizobiaceae;g__Aureimonas_A	1	1	0	0	0	0	0
										g__BG8	d__Bacteria;p__Pseudomonadota;c__Alphaproteobacteria;o__Rhizobiales;f__Rhizobiaceae;g__BG8	1	0	0	0	1	0	0
										g__Chelativorans	d__Bacteria;p__Pseudomonadota;c__Alphaproteobacteria;o__Rhizobiales;f__Rhizobiaceae;g__Chelativorans	1	0	1	0	0	0	0
										g__FKL33	d__Bacteria;p__Pseudomonadota;c__Alphaproteobacteria;o__Rhizobiales;f__Rhizobiaceae;g__FKL33	1	1	0	0	0	0	0
										g__Gellertiella	d__Bacteria;p__Pseudomonadota;c__Alphaproteobacteria;o__Rhizobiales;f__Rhizobiaceae;g__Gellertiella	1	0	0	0	1	0	0
										g__Georhizobium	d__Bacteria;p__Pseudomonadota;c__Alphaproteobacteria;o__Rhizobiales;f__Rhizobiaceae;g__Georhizobium	1	1	0	0	0	0	0
										g__JAATGD01	d__Bacteria;p__Pseudomonadota;c__Alphaproteobacteria;o__Rhizobiales;f__Rhizobiaceae;g__JAATGD01	1	1	0	0	0	0	0
										g__Jiella	d__Bacteria;p__Pseudomonadota;c__Alphaproteobacteria;o__Rhizobiales;f__Rhizobiaceae;g__Jiella	1	1	0	0	0	0	0
										g__Lentilitoribacter	d__Bacteria;p__Pseudomonadota;c__Alphaproteobacteria;o__Rhizobiales;f__Rhizobiaceae;g__Lentilitoribacter	1	0	0	0	1	0	0
										g__Mesorhizobium_F	d__Bacteria;p__Pseudomonadota;c__Alphaproteobacteria;o__Rhizobiales;f__Rhizobiaceae;g__Mesorhizobium_F	1	1	0	0	0	0	0
										g__Nitratireductor_A	d__Bacteria;p__Pseudomonadota;c__Alphaproteobacteria;o__Rhizobiales;f__Rhizobiaceae;g__Nitratireductor_A	1	1	0	0	0	0	0
										g__Nitratireductor_D	d__Bacteria;p__Pseudomonadota;c__Alphaproteobacteria;o__Rhizobiales;f__Rhizobiaceae;g__Nitratireductor_D	1	1	0	0	0	0	0
										g__Oricola	d__Bacteria;p__Pseudomonadota;c__Alphaproteobacteria;o__Rhizobiales;f__Rhizobiaceae;g__Oricola	1	1	0	0	0	0	0
										g__Salaquimonas	d__Bacteria;p__Pseudomonadota;c__Alphaproteobacteria;o__Rhizobiales;f__Rhizobiaceae;g__Salaquimonas	1	1	0	0	0	0	0
										g__Polymorphum	d__Bacteria;p__Pseudomonadota;c__Alphaproteobacteria;o__Rhizobiales;f__Stappiaceae;g__Polymorphum	1	1	0	0	0	0	0
										g__Azorhizobium	d__Bacteria;p__Pseudomonadota;c__Alphaproteobacteria;o__Rhizobiales;f__Xanthobacteraceae;g__Azorhizobium	1	0	0	0	1	0	0
										g__L1I39	d__Bacteria;p__Pseudomonadota;c__Alphaproteobacteria;o__Rhizobiales;f__Xanthobacteraceae;g__L1I39	1	1	0	0	0	0	0
										g__Pseudorhodoplanes	d__Bacteria;p__Pseudomonadota;c__Alphaproteobacteria;o__Rhizobiales;f__Xanthobacteraceae;g__Pseudorhodoplanes	1	1	0	0	0	0	0
										g__Variibacter	d__Bacteria;p__Pseudomonadota;c__Alphaproteobacteria;o__Rhizobiales;f__Xanthobacteraceae;g__Variibacter	1	1	0	0	0	0	0
										g__Z2-YC6860	d__Bacteria;p__Pseudomonadota;c__Alphaproteobacteria;o__Rhizobiales;f__Xanthobacteraceae;g__Z2-YC6860	1	1	0	0	0	0	0
										g__Actibacterium_A	d__Bacteria;p__Pseudomonadota;c__Alphaproteobacteria;o__Rhodobacterales;f__Rhodobacteraceae;g__Actibacterium_A	1	1	0	0	0	0	0
										g__Albidovulum	d__Bacteria;p__Pseudomonadota;c__Alphaproteobacteria;o__Rhodobacterales;f__Rhodobacteraceae;g__Albidovulum	1	1	0	0	0	0	0
										g__Amylibacter	d__Bacteria;p__Pseudomonadota;c__Alphaproteobacteria;o__Rhodobacterales;f__Rhodobacteraceae;g__Amylibacter	1	1	0	0	0	0	0
										g__Antarctobacter	d__Bacteria;p__Pseudomonadota;c__Alphaproteobacteria;o__Rhodobacterales;f__Rhodobacteraceae;g__Antarctobacter	1	1	0	0	0	0	0
										g__AWRV01	d__Bacteria;p__Pseudomonadota;c__Alphaproteobacteria;o__Rhodobacterales;f__Rhodobacteraceae;g__AWRV01	1	0	0	0	1	0	0
										g__Brevirhabdus	d__Bacteria;p__Pseudomonadota;c__Alphaproteobacteria;o__Rhodobacterales;f__Rhodobacteraceae;g__Brevirhabdus	1	1	0	0	0	0	0
										g__Celeribacter_A	d__Bacteria;p__Pseudomonadota;c__Alphaproteobacteria;o__Rhodobacterales;f__Rhodobacteraceae;g__Celeribacter_A	1	1	0	0	0	0	0
										g__EhC02	d__Bacteria;p__Pseudomonadota;c__Alphaproteobacteria;o__Rhodobacterales;f__Rhodobacteraceae;g__EhC02	1	1	0	0	0	0	0
										g__Falsirhodobacter	d__Bacteria;p__Pseudomonadota;c__Alphaproteobacteria;o__Rhodobacterales;f__Rhodobacteraceae;g__Falsirhodobacter	1	1	0	0	0	0	0
										g__Frigidibacter	d__Bacteria;p__Pseudomonadota;c__Alphaproteobacteria;o__Rhodobacterales;f__Rhodobacteraceae;g__Frigidibacter	1	1	0	0	0	0	0
										g__Fuscovulum	d__Bacteria;p__Pseudomonadota;c__Alphaproteobacteria;o__Rhodobacterales;f__Rhodobacteraceae;g__Fuscovulum	1	0	0	0	1	0	0
										g__G020447305	d__Bacteria;p__Pseudomonadota;c__Alphaproteobacteria;o__Rhodobacterales;f__Rhodobacteraceae;g__G020447305	1	1	0	0	0	0	0
										g__GCA-004216475	d__Bacteria;p__Pseudomonadota;c__Alphaproteobacteria;o__Rhodobacterales;f__Rhodobacteraceae;g__GCA-004216475	1	1	0	0	0	0	0
										g__Gemmobacter	d__Bacteria;p__Pseudomonadota;c__Alphaproteobacteria;o__Rhodobacterales;f__Rhodobacteraceae;g__Gemmobacter	1	0	0	0	1	0	0
										g__Haematobacter	d__Bacteria;p__Pseudomonadota;c__Alphaproteobacteria;o__Rhodobacterales;f__Rhodobacteraceae;g__Haematobacter	1	0	0	0	1	0	0
										g__Halovulum	d__Bacteria;p__Pseudomonadota;c__Alphaproteobacteria;o__Rhodobacterales;f__Rhodobacteraceae;g__Halovulum	1	1	0	0	0	0	0
										g__JAEPMR01	d__Bacteria;p__Pseudomonadota;c__Alphaproteobacteria;o__Rhodobacterales;f__Rhodobacteraceae;g__JAEPMR01	1	1	0	0	0	0	0
										g__JAKGBX01	d__Bacteria;p__Pseudomonadota;c__Alphaproteobacteria;o__Rhodobacterales;f__Rhodobacteraceae;g__JAKGBX01	1	1	0	0	0	0	0
										g__JL08	d__Bacteria;p__Pseudomonadota;c__Alphaproteobacteria;o__Rhodobacterales;f__Rhodobacteraceae;g__JL08	1	1	0	0	0	0	0
										g__Limimaricola	d__Bacteria;p__Pseudomonadota;c__Alphaproteobacteria;o__Rhodobacterales;f__Rhodobacteraceae;g__Limimaricola	1	0	0	0	1	0	0
										g__LPB0142	d__Bacteria;p__Pseudomonadota;c__Alphaproteobacteria;o__Rhodobacterales;f__Rhodobacteraceae;g__LPB0142	1	0	1	0	0	0	0
										g__Mameliella	d__Bacteria;p__Pseudomonadota;c__Alphaproteobacteria;o__Rhodobacterales;f__Rhodobacteraceae;g__Mameliella	1	0	0	0	1	0	0
										g__Marinovum	d__Bacteria;p__Pseudomonadota;c__Alphaproteobacteria;o__Rhodobacterales;f__Rhodobacteraceae;g__Marinovum	1	0	0	0	1	0	0
										g__Neotabrizicola	d__Bacteria;p__Pseudomonadota;c__Alphaproteobacteria;o__Rhodobacterales;f__Rhodobacteraceae;g__Neotabrizicola	1	1	0	0	0	0	0
										g__Oceanicola	d__Bacteria;p__Pseudomonadota;c__Alphaproteobacteria;o__Rhodobacterales;f__Rhodobacteraceae;g__Oceanicola	1	1	0	0	0	0	0
										g__Pacificitalea	d__Bacteria;p__Pseudomonadota;c__Alphaproteobacteria;o__Rhodobacterales;f__Rhodobacteraceae;g__Pacificitalea	1	1	0	0	0	0	0
										g__Paroceanicella	d__Bacteria;p__Pseudomonadota;c__Alphaproteobacteria;o__Rhodobacterales;f__Rhodobacteraceae;g__Paroceanicella	1	1	0	0	0	0	0
										g__Pikeienuella	d__Bacteria;p__Pseudomonadota;c__Alphaproteobacteria;o__Rhodobacterales;f__Rhodobacteraceae;g__Pikeienuella	1	1	0	0	0	0	0
										g__Planktomarina	d__Bacteria;p__Pseudomonadota;c__Alphaproteobacteria;o__Rhodobacterales;f__Rhodobacteraceae;g__Planktomarina	1	0	0	0	1	0	0
										g__Pontibrevibacter	d__Bacteria;p__Pseudomonadota;c__Alphaproteobacteria;o__Rhodobacterales;f__Rhodobacteraceae;g__Pontibrevibacter	1	1	0	0	0	0	0
										g__Pontivivens_A	d__Bacteria;p__Pseudomonadota;c__Alphaproteobacteria;o__Rhodobacterales;f__Rhodobacteraceae;g__Pontivivens_A	1	1	0	0	0	0	0
										g__Profundibacter	d__Bacteria;p__Pseudomonadota;c__Alphaproteobacteria;o__Rhodobacterales;f__Rhodobacteraceae;g__Profundibacter	1	1	0	0	0	0	0
										g__Pseudophaeobacter	d__Bacteria;p__Pseudomonadota;c__Alphaproteobacteria;o__Rhodobacterales;f__Rhodobacteraceae;g__Pseudophaeobacter	1	0	0	0	1	0	0
										g__Pseudophaeobacter_A	d__Bacteria;p__Pseudomonadota;c__Alphaproteobacteria;o__Rhodobacterales;f__Rhodobacteraceae;g__Pseudophaeobacter_A	1	1	0	0	0	0	0
										g__Pseudorhodobacter	d__Bacteria;p__Pseudomonadota;c__Alphaproteobacteria;o__Rhodobacterales;f__Rhodobacteraceae;g__Pseudorhodobacter	1	1	0	0	0	0	0
										g__Pseudoroseicyclus_A	d__Bacteria;p__Pseudomonadota;c__Alphaproteobacteria;o__Rhodobacterales;f__Rhodobacteraceae;g__Pseudoroseicyclus_A	1	1	0	0	0	0	0
										g__Pukyongiella	d__Bacteria;p__Pseudomonadota;c__Alphaproteobacteria;o__Rhodobacterales;f__Rhodobacteraceae;g__Pukyongiella	1	1	0	0	0	0	0
										g__Qingshengfaniella	d__Bacteria;p__Pseudomonadota;c__Alphaproteobacteria;o__Rhodobacterales;f__Rhodobacteraceae;g__Qingshengfaniella	1	0	0	0	1	0	0
										g__Roseibacterium	d__Bacteria;p__Pseudomonadota;c__Alphaproteobacteria;o__Rhodobacterales;f__Rhodobacteraceae;g__Roseibacterium	1	0	1	0	0	0	0
										g__Roseicitreum	d__Bacteria;p__Pseudomonadota;c__Alphaproteobacteria;o__Rhodobacterales;f__Rhodobacteraceae;g__Roseicitreum	1	1	0	0	0	0	0
										g__Roseicyclus	d__Bacteria;p__Pseudomonadota;c__Alphaproteobacteria;o__Rhodobacterales;f__Rhodobacteraceae;g__Roseicyclus	1	0	1	0	0	0	0
										g__Silicimonas	d__Bacteria;p__Pseudomonadota;c__Alphaproteobacteria;o__Rhodobacterales;f__Rhodobacteraceae;g__Silicimonas	1	1	0	0	0	0	0
										g__SRXY01	d__Bacteria;p__Pseudomonadota;c__Alphaproteobacteria;o__Rhodobacterales;f__Rhodobacteraceae;g__SRXY01	1	1	0	0	0	0	0
										g__Sulfitobacter_E	d__Bacteria;p__Pseudomonadota;c__Alphaproteobacteria;o__Rhodobacterales;f__Rhodobacteraceae;g__Sulfitobacter_E	1	1	0	0	0	0	0
										g__SW4	d__Bacteria;p__Pseudomonadota;c__Alphaproteobacteria;o__Rhodobacterales;f__Rhodobacteraceae;g__SW4	1	1	0	0	0	0	0
										g__Tabrizicola	d__Bacteria;p__Pseudomonadota;c__Alphaproteobacteria;o__Rhodobacterales;f__Rhodobacteraceae;g__Tabrizicola	1	1	0	0	0	0	0
										g__Tateyamaria	d__Bacteria;p__Pseudomonadota;c__Alphaproteobacteria;o__Rhodobacterales;f__Rhodobacteraceae;g__Tateyamaria	1	1	0	0	0	0	0
										g__Thalassobacter	d__Bacteria;p__Pseudomonadota;c__Alphaproteobacteria;o__Rhodobacterales;f__Rhodobacteraceae;g__Thalassobacter	1	1	0	0	0	0	0
										g__Vannielia	d__Bacteria;p__Pseudomonadota;c__Alphaproteobacteria;o__Rhodobacterales;f__Rhodobacteraceae;g__Vannielia	1	1	0	0	0	0	0
										g__Haematospirillum	d__Bacteria;p__Pseudomonadota;c__Alphaproteobacteria;o__Rhodospirillales;f__Rhodospirillaceae;g__Haematospirillum	1	0	0	0	1	0	0
										g__Pararhodospirillum	d__Bacteria;p__Pseudomonadota;c__Alphaproteobacteria;o__Rhodospirillales;f__Rhodospirillaceae;g__Pararhodospirillum	1	1	0	0	0	0	0
										g__Magnetospira	d__Bacteria;p__Pseudomonadota;c__Alphaproteobacteria;o__Rhodospirillales_A;f__Magnetospiraceae;g__Magnetospira	1	1	0	0	0	0	0
										g__Varunaivibrio	d__Bacteria;p__Pseudomonadota;c__Alphaproteobacteria;o__Rhodospirillales_A;f__Magnetovibrionaceae;g__Varunaivibrio	1	1	0	0	0	0	0
										g__Terasakiella	d__Bacteria;p__Pseudomonadota;c__Alphaproteobacteria;o__Rhodospirillales_A;f__Terasakiellaceae;g__Terasakiella	1	1	0	0	0	0	0
										g__Defluviicoccus	d__Bacteria;p__Pseudomonadota;c__Alphaproteobacteria;o__Rhodospirillales_A;f__UXAT02;g__Defluviicoccus	1	0	0	0	1	0	0
										g__RICK01	d__Bacteria;p__Pseudomonadota;c__Alphaproteobacteria;o__Rickettsiales;f__33-17;g__RICK01	1	1	0	0	0	0	0
										g__Deianiraea	d__Bacteria;p__Pseudomonadota;c__Alphaproteobacteria;o__Rickettsiales;f__Deianiraeaceae;g__Deianiraea	1	1	0	0	0	0	0
										g__Bandiella	d__Bacteria;p__Pseudomonadota;c__Alphaproteobacteria;o__Rickettsiales;f__Midichloriaceae;g__Bandiella	1	1	0	0	0	0	0
										g__Jidaibacter	d__Bacteria;p__Pseudomonadota;c__Alphaproteobacteria;o__Rickettsiales;f__Midichloriaceae;g__Jidaibacter	1	1	0	0	0	0	0
										g__Midichloria	d__Bacteria;p__Pseudomonadota;c__Alphaproteobacteria;o__Rickettsiales;f__Midichloriaceae;g__Midichloria	1	1	0	0	0	0	0
										g__Megaira	d__Bacteria;p__Pseudomonadota;c__Alphaproteobacteria;o__Rickettsiales;f__Rickettsiaceae;g__Megaira	1	1	0	0	0	0	0
										g__Phycorickettsia	d__Bacteria;p__Pseudomonadota;c__Alphaproteobacteria;o__Rickettsiales;f__Rickettsiaceae;g__Phycorickettsia	1	1	0	0	0	0	0
										g__Sneabacter	d__Bacteria;p__Pseudomonadota;c__Alphaproteobacteria;o__Rickettsiales;f__Rickettsiaceae;g__Sneabacter	1	1	0	0	0	0	0
										g__Gromoviella	d__Bacteria;p__Pseudomonadota;c__Alphaproteobacteria;o__Rickettsiales_A;f__G021065005;g__Gromoviella	1	1	0	0	0	0	0
										g__Emcibacter	d__Bacteria;p__Pseudomonadota;c__Alphaproteobacteria;o__Sphingomonadales;f__Emcibacteraceae;g__Emcibacter	1	0	0	0	1	0	0
										g__Luteithermobacter	d__Bacteria;p__Pseudomonadota;c__Alphaproteobacteria;o__Sphingomonadales;f__Emcibacteraceae;g__Luteithermobacter	1	1	0	0	0	0	0
										g__Paremcibacter	d__Bacteria;p__Pseudomonadota;c__Alphaproteobacteria;o__Sphingomonadales;f__Emcibacteraceae;g__Paremcibacter	1	1	0	0	0	0	0
										g__Pseudemcibacter	d__Bacteria;p__Pseudomonadota;c__Alphaproteobacteria;o__Sphingomonadales;f__Emcibacteraceae;g__Pseudemcibacter	1	1	0	0	0	0	0
										g__34-65-8	d__Bacteria;p__Pseudomonadota;c__Alphaproteobacteria;o__Sphingomonadales;f__Sphingomonadaceae;g__34-65-8	1	1	0	0	0	0	0
										g__Alg239-R122	d__Bacteria;p__Pseudomonadota;c__Alphaproteobacteria;o__Sphingomonadales;f__Sphingomonadaceae;g__Alg239-R122	1	1	0	0	0	0	0
										g__Alteriqipengyuania_A	d__Bacteria;p__Pseudomonadota;c__Alphaproteobacteria;o__Sphingomonadales;f__Sphingomonadaceae;g__Alteriqipengyuania_A	1	1	0	0	0	0	0
										g__Aquisediminimonas	d__Bacteria;p__Pseudomonadota;c__Alphaproteobacteria;o__Sphingomonadales;f__Sphingomonadaceae;g__Aquisediminimonas	1	1	0	0	0	0	0
										g__CAJXSN01	d__Bacteria;p__Pseudomonadota;c__Alphaproteobacteria;o__Sphingomonadales;f__Sphingomonadaceae;g__CAJXSN01	1	1	0	0	0	0	0
										g__GCA-014117445	d__Bacteria;p__Pseudomonadota;c__Alphaproteobacteria;o__Sphingomonadales;f__Sphingomonadaceae;g__GCA-014117445	1	1	0	0	0	0	0
										g__Hankyongella	d__Bacteria;p__Pseudomonadota;c__Alphaproteobacteria;o__Sphingomonadales;f__Sphingomonadaceae;g__Hankyongella	1	1	0	0	0	0	0
										g__JAGREQ01	d__Bacteria;p__Pseudomonadota;c__Alphaproteobacteria;o__Sphingomonadales;f__Sphingomonadaceae;g__JAGREQ01	1	1	0	0	0	0	0
										g__Novosphingopyxis	d__Bacteria;p__Pseudomonadota;c__Alphaproteobacteria;o__Sphingomonadales;f__Sphingomonadaceae;g__Novosphingopyxis	1	1	0	0	0	0	0
										g__Paraurantiacibacter	d__Bacteria;p__Pseudomonadota;c__Alphaproteobacteria;o__Sphingomonadales;f__Sphingomonadaceae;g__Paraurantiacibacter	1	1	0	0	0	0	0
										g__Parerythrobacter	d__Bacteria;p__Pseudomonadota;c__Alphaproteobacteria;o__Sphingomonadales;f__Sphingomonadaceae;g__Parerythrobacter	1	1	0	0	0	0	0
										g__Sphingobium_A	d__Bacteria;p__Pseudomonadota;c__Alphaproteobacteria;o__Sphingomonadales;f__Sphingomonadaceae;g__Sphingobium_A	1	1	0	0	0	0	0
										g__Sphingomonas_B	d__Bacteria;p__Pseudomonadota;c__Alphaproteobacteria;o__Sphingomonadales;f__Sphingomonadaceae;g__Sphingomonas_B	1	1	0	0	0	0	0
										g__Sphingomonas_D	d__Bacteria;p__Pseudomonadota;c__Alphaproteobacteria;o__Sphingomonadales;f__Sphingomonadaceae;g__Sphingomonas_D	1	1	0	0	0	0	0
										g__Sphingomonas_G	d__Bacteria;p__Pseudomonadota;c__Alphaproteobacteria;o__Sphingomonadales;f__Sphingomonadaceae;g__Sphingomonas_G	1	0	0	0	1	0	0
										g__Tardibacter	d__Bacteria;p__Pseudomonadota;c__Alphaproteobacteria;o__Sphingomonadales;f__Sphingomonadaceae;g__Tardibacter	1	0	0	0	1	0	0
										g__ZODW24	d__Bacteria;p__Pseudomonadota;c__Alphaproteobacteria;o__Sphingomonadales;f__Sphingomonadaceae;g__ZODW24	1	1	0	0	0	0	0
										g__Nisaea	d__Bacteria;p__Pseudomonadota;c__Alphaproteobacteria;o__Thalassobaculales;f__Thalassobaculaceae;g__Nisaea	1	1	0	0	0	0	0
										g__Thalassobaculum	d__Bacteria;p__Pseudomonadota;c__Alphaproteobacteria;o__Thalassobaculales;f__Thalassobaculaceae;g__Thalassobaculum	1	0	0	0	1	0	0
										g__UBA6184	d__Bacteria;p__Pseudomonadota;c__Alphaproteobacteria;o__UBA6184;f__UBA6184;g__UBA6184	1	1	0	0	0	0	0
										g__Aestuariispira_A	d__Bacteria;p__Pseudomonadota;c__Alphaproteobacteria;o__UBA8366;f__GCA-2696645;g__Aestuariispira_A	1	1	0	0	0	0	0
										g__Sulfuricaulis	d__Bacteria;p__Pseudomonadota;c__Gammaproteobacteria;o__Acidiferrobacterales;f__Sulfurifustaceae;g__Sulfuricaulis	1	1	0	0	0	0	0
										g__Sulfurifustis	d__Bacteria;p__Pseudomonadota;c__Gammaproteobacteria;o__Acidiferrobacterales;f__Sulfurifustaceae;g__Sulfurifustis	1	1	0	0	0	0	0
										g__UBA2486	d__Bacteria;p__Pseudomonadota;c__Gammaproteobacteria;o__Acidithiobacillales;f__Acidithiobacillaceae;g__UBA2486	1	1	0	0	0	0	0
										g__Sulfuriflexus	d__Bacteria;p__Pseudomonadota;c__Gammaproteobacteria;o__AKS1;f__AKS1;g__Sulfuriflexus	1	1	0	0	0	0	0
										g__Ichthyocystis	d__Bacteria;p__Pseudomonadota;c__Gammaproteobacteria;o__Burkholderiales;f__2013Ark19i;g__Ichthyocystis	1	1	0	0	0	0	0
										g__Microvirgula	d__Bacteria;p__Pseudomonadota;c__Gammaproteobacteria;o__Burkholderiales;f__Aquaspirillaceae;g__Microvirgula	1	1	0	0	0	0	0
										g__Rivicola	d__Bacteria;p__Pseudomonadota;c__Gammaproteobacteria;o__Burkholderiales;f__Aquaspirillaceae;g__Rivicola	1	1	0	0	0	0	0
										g__CAILRJ01	d__Bacteria;p__Pseudomonadota;c__Gammaproteobacteria;o__Burkholderiales;f__Burkholderiaceae;g__CAILRJ01	1	1	0	0	0	0	0
										g__Glaciimonas	d__Bacteria;p__Pseudomonadota;c__Gammaproteobacteria;o__Burkholderiales;f__Burkholderiaceae;g__Glaciimonas	1	0	0	0	0	1	0
										g__Hydromonas	d__Bacteria;p__Pseudomonadota;c__Gammaproteobacteria;o__Burkholderiales;f__Burkholderiaceae;g__Hydromonas	1	1	0	0	0	0	0
										g__JACPVY01	d__Bacteria;p__Pseudomonadota;c__Gammaproteobacteria;o__Burkholderiales;f__Burkholderiaceae;g__JACPVY01	1	1	0	0	0	0	0
										g__Noviherbaspirillum	d__Bacteria;p__Pseudomonadota;c__Gammaproteobacteria;o__Burkholderiales;f__Burkholderiaceae;g__Noviherbaspirillum	1	1	0	0	0	0	0
										g__Paucimonas	d__Bacteria;p__Pseudomonadota;c__Gammaproteobacteria;o__Burkholderiales;f__Burkholderiaceae;g__Paucimonas	1	1	0	0	0	0	0
[truncated: 238 more rows]

## Sheet: S6
Detailed data on genomic characterization of prophages
Prophage name	Original_name	Category	Host accession (RefSeq)	Host taxonomy	Host contig	Prophage coordinate-Start	Prophage coordinate-End	HImin	HImin-sequence	HIc1-HIc2 (host)	Genome size (kb)	GC content of IR (%)	Coding density (kb-1)	CDS overlap (%)	Average protein size (aa)
SdPs-1	NC_004337.2__prophage_2685887_2697138_2684564-2684581-2696908-2696925-100-100-18	SdPs	GCF_000006925.2	d__Bacteria;p__Pseudomonadota;c__Gammaproteobacteria;o__Enterobacterales;f__Enterobacteriaceae;g__Escherichia;s__Escherichia coli	NC_004337.2	2684564	2696925	8.98	TACTGTATGTTGATCCAGTG	14.2502-15.7589	12.362	45.6453	1.2134	26.6667	223.933
SdPs-2	NC_004337.2__prophage_2045222_2066396_1_2044797-2044875-2066433-2066510-100-100-79	SdPs	GCF_000006925.2	d__Bacteria;p__Pseudomonadota;c__Gammaproteobacteria;o__Enterobacterales;f__Enterobacteriaceae;g__Escherichia;s__Escherichia coli	NC_004337.2	2044797	2066510	12.06	TACTGGCGGTAAATACAGCG	14.2502-15.7589	21.714	45.932	1.33554	20.6897	205.552
SdPs-3	NC_004337.2__prophage_1174944_1190960_1174763-1174772-1189492-1189501-100-100-10	SdPs	GCF_000006925.2	d__Bacteria;p__Pseudomonadota;c__Gammaproteobacteria;o__Enterobacterales;f__Enterobacteriaceae;g__Escherichia;s__Escherichia coli	NC_004337.2	1174763	1189501	13.5	AACTGTACGAAATTACCGTT	14.2502-15.7589	14.739	47.8415	1.49264	31.8182	179.818
SdPs-4	NC_004631.1__prophage_1928058_1975241_1_1927739-1927757-1972365-1972383-100-100-19	SdPs	GCF_000007545.1	d__Bacteria;p__Pseudomonadota;c__Gammaproteobacteria;o__Enterobacterales;f__Enterobacteriaceae;g__Salmonella;s__Salmonella enterica	NC_004631.1	1927739	1972383	2.94	TACTGTGTTTATATACAGTA	13.7455-15.3509	44.645	47.2967	1.43353	31.25	204.594
SdPs-5	NC_004631.1__prophage_3500854_3534635_3501050-3501054-3534723-3534727-100-100-5	SdPs	GCF_000007545.1	d__Bacteria;p__Pseudomonadota;c__Gammaproteobacteria;o__Enterobacterales;f__Enterobacteriaceae;g__Salmonella;s__Salmonella enterica	NC_004631.1	3501050	3534727	5.67	CACTGGTTATACATACAGTA	13.7455-15.3509	33.678	47.7439	1.30649	40.9091	231.045
SiPs-1	NC_004631.1__prophage_1408218_1442892_1408134-1408139-1441929-1441934-100-100-6	SiPs	GCF_000007545.1	d__Bacteria;p__Pseudomonadota;c__Gammaproteobacteria;o__Enterobacterales;f__Enterobacteriaceae;g__Salmonella;s__Salmonella enterica	NC_004631.1	1408134	1441934	17.5	TGCTCTGAATTTACAAAGGA	13.7455-15.3509	33.801	49.6365	1.53842	51.9231	205.365
SdPs-6	NC_006840.2__prophage_2236874_2270868_2237773-2237800-2270967-2270994-100-100-28	SdPs	GCF_000011805.1	d__Bacteria;p__Pseudomonadota;c__Gammaproteobacteria;o__Enterobacterales_A;f__Vibrionaceae;g__Aliivibrio;s__Aliivibrio fischeri	NC_006840.2	2237773	2270994	11.67	TACTGGTAATTTATCTAGTA	14.9195-16.0619	33.222	38.0408	1.53513	33.3333	199.549
SdPs-7	NC_012971.2__prophage_750421_789330_748396-748414-791321-791339-100-100-19	SdPs	GCF_000022665.1	d__Bacteria;p__Pseudomonadota;c__Gammaproteobacteria;o__Enterobacterales;f__Enterobacteriaceae;g__Escherichia;s__Escherichia coli	NC_012971.2	748396	791339	10.56	TACTGGATCTATCAACAGGA	14.5035-16.0748	42.944	46.1799	1.23416	35.8491	231.736
SiPs-2	NC_012971.2__prophage_1397168_1409783_1397067-1397109-1410518-1410560-100-100-43	SiPs	GCF_000022665.1	d__Bacteria;p__Pseudomonadota;c__Gammaproteobacteria;o__Enterobacterales;f__Enterobacteriaceae;g__Escherichia;s__Escherichia coli	NC_012971.2	1397067	1410560	17.22	AACTTTAAGAACACCCAAGA	14.5035-16.0748	13.494	41.8681	1.70446	39.1304	157.043
SdPs-8	NC_012971.2__prophage_872058_895170_871882-871908-892667-892693-100-100-27	SdPs	GCF_000022665.1	d__Bacteria;p__Pseudomonadota;c__Gammaproteobacteria;o__Enterobacterales;f__Enterobacteriaceae;g__Escherichia;s__Escherichia coli	NC_012971.2	871882	892693	5.67	CACTGGTTATACATACAGTA	14.5035-16.0748	20.812	45.6508	1.39343	34.4828	213.897
SiPs-3	NC_012971.2__prophage_1576813_1598035_1_1581571-1581588-1597940-1597958-100-100-18	SiPs	GCF_000022665.1	d__Bacteria;p__Pseudomonadota;c__Gammaproteobacteria;o__Enterobacterales;f__Enterobacteriaceae;g__Escherichia;s__Escherichia coli	NC_012971.2	1581571	1597958	17.22	AACTTTAAGAACACCCAAGA	14.5035-16.0748	16.388	44.4812	1.76959	24.1379	146.172
SdPs-9	NC_017631.1__prophage_1804770_1841084_1804568-1804574-1842275-1842281-100-100-7	SdPs	GCF_000148365.1	d__Bacteria;p__Pseudomonadota;c__Gammaproteobacteria;o__Enterobacterales;f__Enterobacteriaceae;g__Escherichia;s__Escherichia coli	NC_017631.1	1804568	1842281	13.61	TATTGTATAAAAGCACGGTA	13.7705-15.3209	37.714	48.67	1.43183	46.2963	220.37
SdPs-10	NC_017631.1__prophage_4153113_4166350_4152909-4152913-4166478-4166482-100-100-5	SdPs	GCF_000148365.1	d__Bacteria;p__Pseudomonadota;c__Gammaproteobacteria;o__Enterobacterales;f__Enterobacteriaceae;g__Escherichia;s__Escherichia coli	NC_017631.1	4152909	4166482	13.52	CCCTGTTCAAACGTACAGGT	13.7705-15.3209	13.574	42.9561	1.47341	35	188.85
SdPs-11	NC_017631.1__prophage_1164992_1218986_1_1166353-1166357-1219441-1219445-100-100-5	SdPs	GCF_000148365.1	d__Bacteria;p__Pseudomonadota;c__Gammaproteobacteria;o__Enterobacterales;f__Enterobacteriaceae;g__Escherichia;s__Escherichia coli	NC_017631.1	1166353	1219445	5.5	TACTGTAAAAATATCCAGTT	13.7705-15.3209	53.093	48.4129	1.41262	30.6667	205.013
SdPs-12	NC_017631.1__prophage_363246_381570_361446-361939-380126-380608-100-100-494	SdPs	GCF_000148365.1	d__Bacteria;p__Pseudomonadota;c__Gammaproteobacteria;o__Enterobacterales;f__Enterobacteriaceae;g__Escherichia;s__Escherichia coli	NC_017631.1	361446	380608	8.19	AACTGTTGTTTTATACAGTT	13.7705-15.3209	19.163	42.9485	1.20023	47.8261	228.565
SiPs-4	NC_005140.1__prophage_918831_975506_917477-917589-975703-975815-100-100-113	SiPs	GCF_000009745.1	d__Bacteria;p__Pseudomonadota;c__Gammaproteobacteria;o__Enterobacterales_A;f__Vibrionaceae;g__Vibrio;s__Vibrio vulnificus	NC_005140.1	917477	975815	16.1	GATTGGAAGGTTCTACAGCA	14.0954-15.4817	58.339	43.5519	1.0799	34.9206	288
SiPs-5	NC_005139.1__prophage_2164953_2177686_2165838-2165844-2178167-2178173-100-100-7	SiPs	GCF_000009745.1	d__Bacteria;p__Pseudomonadota;c__Gammaproteobacteria;o__Enterobacterales_A;f__Vibrionaceae;g__Vibrio;s__Vibrio vulnificus	NC_005139.1	2165838	2178173	18.44	AACGGGATCCATAGACAGAA	14.0954-15.4817	12.336	38.8214	1.37808	23.5294	219.059
SdPs-13	NC_012583.1__prophage_213199_256997_214274-214299-249153-249178-100-100-26	SdPs	GCF_000021625.1	d__Bacteria;p__Pseudomonadota;c__Gammaproteobacteria;o__Enterobacterales_A;f__Vibrionaceae;g__Vibrio;s__Vibrio cholerae	NC_012583.1	214274	249178	4.63	TACTGTATATTAATACAGTG	12.8932-14.3768	34.905	44.4899	1.34651	42.5532	227.766
SiPs-6	NC_012582.1__prophage_1296019_1330114_1297403-1297409-1331269-1331275-100-100-7	SiPs	GCF_000021625.1	d__Bacteria;p__Pseudomonadota;c__Gammaproteobacteria;o__Enterobacterales_A;f__Vibrionaceae;g__Vibrio;s__Vibrio cholerae	NC_012582.1	1297403	1331275	15.56	AACAGGTGTTATCTACAGCA	12.8932-14.3768	33.873	47.1143	1.56467	47.1698	204.83
SiPs-7	NC_012582.1__prophage_1221453_1254072_1220292-1220296-1254158-1254162-100-100-5	SiPs	GCF_000021625.1	d__Bacteria;p__Pseudomonadota;c__Gammaproteobacteria;o__Enterobacterales_A;f__Vibrionaceae;g__Vibrio;s__Vibrio cholerae	NC_012582.1	1220292	1254162	15.56	AACAGGTGTTATCTACAGCA	12.8932-14.3768	33.871	47.2	1.56476	47.1698	204.83
SiPs-8	NC_012582.1__prophage_2020323_2032544_2021242-2021248-2033334-2033340-100-100-7	SiPs	GCF_000021625.1	d__Bacteria;p__Pseudomonadota;c__Gammaproteobacteria;o__Enterobacterales_A;f__Vibrionaceae;g__Vibrio;s__Vibrio cholerae	NC_012582.1	2021242	2033340	18.61	AGCTATTTTCTTCTCCAGTC	12.8932-14.3768	12.099	38.4082	1.65303	40	183.5
SdPs-14	NC_007434.1__prophage_1715407_1825069_1717329-1717351-1825267-1825289-100-100-23	SdPs	GCF_000012785.1	d__Bacteria;p__Pseudomonadota;c__Gammaproteobacteria;o__Burkholderiales;f__Burkholderiaceae;g__Burkholderia;s__Burkholderia mallei	NC_007434.1	1717329	1825289	6.96	TACTGTATAAAATTACAGGT	14.7861-16.5688	107.961	57.0693	1.35234	40.411	221.911
SiPs-9	NC_007434.1__prophage_1836567_1858336_1835601-1835655-1854270-1854324-100-100-55	SiPs	GCF_000012785.1	d__Bacteria;p__Pseudomonadota;c__Gammaproteobacteria;o__Burkholderiales;f__Burkholderiaceae;g__Burkholderia;s__Burkholderia mallei	NC_007434.1	1835601	1854324	17.46	TGCCGGATGGAAAAAGAGCA	14.7861-16.5688	18.724	53.7159	1.33519	16	194.2
SdPs-15	NC_010645.1__prophage_389696_446006_402479-402535-443684-443740-100-100-57	SdPs	GCF_000070465.1	d__Bacteria;p__Pseudomonadota;c__Gammaproteobacteria;o__Burkholderiales;f__Burkholderiaceae_C;g__Bordetella;s__Bordetella avium	NC_010645.1	402479	443740	6.93	TACTGGATAAATACTCAGTA	14.5661-16.2251	41.262	58.3641	1.33295	29.0909	218.418
SiPs-10	NC_010645.1__prophage_1370910_1412567_1371540-1371586-1412681-1412727-100-100-47	SiPs	GCF_000070465.1	d__Bacteria;p__Pseudomonadota;c__Gammaproteobacteria;o__Burkholderiales;f__Burkholderiaceae_C;g__Bordetella;s__Bordetella avium	NC_010645.1	1371540	1412727	18.49	GCCTGTGTGTTTTTGCTGTT	14.5661-16.2251	41.188	55.913	1.57813	47.6923	195.015
SiPs-11	NZ_CP073636.1__prophage_4802910_4812963_4800505-4800517-4813017-4813029-100-100-13	SiPs	GCF_000145825.2	d__Bacteria;p__Pseudomonadota;c__Gammaproteobacteria;o__Pseudomonadales;f__Pseudomonadaceae;g__Pseudomonas_E;s__Pseudomonas_E cerasi	NZ_CP073636.1	4800505	4813029	18.6	AATTGTAGGTGTTCACGGTT	13.8427-15.5278	12.525	50.8685	1.75649	31.8182	154.045
SdPs-16	NZ_CP073636.1__prophage_3225998_3279121_3227355-3227454-3279169-3279268-100-100-100	SdPs	GCF_000145825.2	d__Bacteria;p__Pseudomonadota;c__Gammaproteobacteria;o__Pseudomonadales;f__Pseudomonadaceae;g__Pseudomonas_E;s__Pseudomonas_E cerasi	NZ_CP073636.1	3227355	3279268	4.43	TACTGTATGCACATACAGCA	13.8427-15.5278	51.914	54.1857	1.30986	29.4118	224.162
SdPs-17	NZ_CP073636.1__prophage_5194656_5215967_5195414-5195432-5219932-5219950-100-100-19	SdPs	GCF_000145825.2	d__Bacteria;p__Pseudomonadota;c__Gammaproteobacteria;o__Pseudomonadales;f__Pseudomonadaceae;g__Pseudomonas_E;s__Pseudomonas_E cerasi	NZ_CP073636.1	5195414	5219950	3.37	TACTGTATGCACATACAGTA	13.8427-15.5278	24.537	55.2799	1.18189	31.0345	253.034
SiPs-12	NC_002977.6__prophage_3091049_3136380_3090973-3090981-3136575-3136583-100-100-9	SiPs	GCF_000008325.1	d__Bacteria;p__Pseudomonadota;c__Gammaproteobacteria;o__Methylococcales;f__Methylococcaceae;g__Methylococcus;s__Methylococcus capsulatus	NC_002977.6	3090973	3136583	19.63	TACTCTGTGCCCACATAGGT	15.7555-16.9892	45.611	59.1571	1.38125	52.381	228.397
SdPs-18	NC_011353.1__prophage_2664001_2718760_2662907-2662934-2720119-2720146-100-100-28	SdPs	GCF_000021125.1	d__Bacteria;p__Pseudomonadota;c__Gammaproteobacteria;o__Enterobacterales;f__Enterobacteriaceae;g__Escherichia;s__Escherichia coli	NC_011353.1	2662907	2720146	11.68	TACTGGATCAATCCACAGGA	15.4707-17.1411	57.24	47.2917	1.43257	35.3659	198.488
SuPs-1	NC_011353.1__prophage_2807572_2841210_2807443-2807477-2839403-2839437-100-100-35	SuPs	GCF_000021125.1	d__Bacteria;p__Pseudomonadota;c__Gammaproteobacteria;o__Enterobacterales;f__Enterobacteriaceae;g__Escherichia;s__Escherichia coli	NC_011353.1	2807443	2839437	15.98	AGCTGTAGGCTACACCAGTT	15.4707-17.1411	31.995	49.5462	1.34396	44.186	235.326
SdPs-19	NC_011353.1__prophage_3229578_3304564_3234762-3234789-3297020-3297047-100-100-28	SdPs	GCF_000021125.1	d__Bacteria;p__Pseudomonadota;c__Gammaproteobacteria;o__Enterobacterales;f__Enterobacteriaceae;g__Escherichia;s__Escherichia coli	NC_011353.1	3234762	3297047	10.11	TACTGGATCAATCTACAGGA	15.4707-17.1411	62.286	46.2222	1.39678	31.0345	213.333
SdPs-20	NC_011353.1__prophage_893139_931728_894466-894487-933056-933077-100-100-22	SdPs	GCF_000021125.1	d__Bacteria;p__Pseudomonadota;c__Gammaproteobacteria;o__Enterobacterales;f__Enterobacteriaceae;g__Escherichia;s__Escherichia coli	NC_011353.1	894466	933077	11.79	TACTGCATGAATACCCAATA	15.4707-17.1411	38.612	45.5714	1.21724	34.0426	235.894
SdPs-21	NC_011353.1__prophage_1679045_1781714_1678881-1678908-1782574-1782601-100-100-28	SdPs	GCF_000021125.1	d__Bacteria;p__Pseudomonadota;c__Gammaproteobacteria;o__Enterobacterales;f__Enterobacteriaceae;g__Escherichia;s__Escherichia coli	NC_011353.1	1678881	1782601	5.5	TACTGTAAAAATATCCAGTT	15.4707-17.1411	103.721	47.0671	1.27265	23.4848	215.28
SdPs-22	NC_011353.1__prophage_2577162_2619653_2575602-2575678-2619647-2619722-100-100-77	SdPs	GCF_000021125.1	d__Bacteria;p__Pseudomonadota;c__Gammaproteobacteria;o__Enterobacterales;f__Enterobacteriaceae;g__Escherichia;s__Escherichia coli	NC_011353.1	2575602	2619722	14.48	AACGGGTAATTTTTACAGCA	15.4707-17.1411	44.121	47.7333	1.2919	28.0702	221.544
SiPs-13	NC_011353.1__prophage_2499422_2521750_2499192-2499315-2521628-2521751-100-100-124	SiPs	GCF_000021125.1	d__Bacteria;p__Pseudomonadota;c__Gammaproteobacteria;o__Enterobacterales;f__Enterobacteriaceae;g__Escherichia;s__Escherichia coli	NC_011353.1	2499192	2521751	18.28	TCCCGTGACTTTATTCAGTT	15.4707-17.1411	22.56	46.9143	1.50709	17.6471	194.176
SdPs-23	NC_011353.1__prophage_1164652_1215674_1164408-1164510-1215739-1215838-100-100-103	SdPs	GCF_000021125.1	d__Bacteria;p__Pseudomonadota;c__Gammaproteobacteria;o__Enterobacterales;f__Enterobacteriaceae;g__Escherichia;s__Escherichia coli	NC_011353.1	1164408	1215838	14.94	TGCTGGACAAAATTACCGGA	15.4707-17.1411	51.431	46.5597	1.24439	23.4375	219.766
SdPs-24	NC_011353.1__prophage_302633_328435_302602-302636-327394-327427-100-100-35	SdPs	GCF_000021125.1	d__Bacteria;p__Pseudomonadota;c__Gammaproteobacteria;o__Enterobacterales;f__Enterobacteriaceae;g__Escherichia;s__Escherichia coli	NC_011353.1	302602	327427	10.56	TACTGGATCTATCAACAGGA	15.4707-17.1411	24.826	41.9143	1.36953	38.2353	196.118
SdPs-25	NC_011353.1__prophage_2888216_2986711_1_2891399-2891423-2985143-2985168-100-100-25	SdPs	GCF_000021125.1	d__Bacteria;p__Pseudomonadota;c__Gammaproteobacteria;o__Enterobacterales;f__Enterobacteriaceae;g__Escherichia;s__Escherichia coli	NC_011353.1	2891399	2985168	5.5	TACTGTAAAAATATCCAGTT	15.4707-17.1411	93.77	47.7021	1.35438	27.5591	214.843
SdPs-26	NC_011353.1__prophage_5177851_5194084_1_5179166-5179272-5190021-5190127-100-100-107	SdPs	GCF_000021125.1	d__Bacteria;p__Pseudomonadota;c__Gammaproteobacteria;o__Enterobacterales;f__Enterobacteriaceae;g__Escherichia;s__Escherichia coli	NC_011353.1	5179166	5190127	7.54	CACTGTATACAAACACAGTA	15.4707-17.1411	10.962	44.4702	1.55081	11.7647	172.118
SuPs-2	NC_011353.1__prophage_1485217_1528202_1485066-1485072-1530826-1530832-100-100-7	SuPs	GCF_000021125.1	d__Bacteria;p__Pseudomonadota;c__Gammaproteobacteria;o__Enterobacterales;f__Enterobacteriaceae;g__Escherichia;s__Escherichia coli	NC_011353.1	1485066	1530832	15.65	TCTTGGATGTTCTGCCAGCA	15.4707-17.1411	45.767	48.2707	1.35469	27.4194	214.274
SdPs-27	NC_011353.1__prophage_1535679_1548176_1535498-1535507-1546708-1546717-100-100-10	SdPs	GCF_000021125.1	d__Bacteria;p__Pseudomonadota;c__Gammaproteobacteria;o__Enterobacterales;f__Enterobacteriaceae;g__Escherichia;s__Escherichia coli	NC_011353.1	1535498	1546717	7.61	GACTGGATAAACATCCAGTT	15.4707-17.1411	11.22	44.7256	1.51515	35.2941	172.294
SdPs-28	NC_004431.1__prophage_909332_944841_908857-908883-942338-942364-100-100-27	SdPs	GCF_000007445.1	d__Bacteria;p__Pseudomonadota;c__Gammaproteobacteria;o__Enterobacterales;f__Enterobacteriaceae;g__Escherichia;s__Escherichia coli	NC_004431.1	908857	942364	5.89	TACTGTAAATATAAACAGTG	15.0304-16.5809	33.508	46.6884	1.37281	39.1304	230.196
SdPs-29	NC_004431.1__prophage_3018710_3068634_3018510-3018694-3066943-3067126-100-100-185	SdPs	GCF_000007445.1	d__Bacteria;p__Pseudomonadota;c__Gammaproteobacteria;o__Enterobacterales;f__Enterobacteriaceae;g__Escherichia;s__Escherichia coli	NC_004431.1	3018510	3067126	7.71	TACTGTTTATTTACACAGAT	15.0304-16.5809	48.617	43.3575	1.27527	30.6452	221.468
SdPs-30	NC_014500.1__prophage_904677_947123_1_915355-915402-947277-947323-100-100-48	SdPs	GCF_000147055.1	d__Bacteria;p__Pseudomonadota;c__Gammaproteobacteria;o__Enterobacterales;f__Enterobacteriaceae;g__Dickeya;s__Dickeya dadantii	NC_014500.1	915355	947323	6.66	GACTGTTTTTATACACAGTA	14.9003-16.3791	31.969	45.3252	1.28249	39.0244	240.39
SdPs-31	NC_014500.1__prophage_2033940_2047795_2032825-2032933-2047837-2047945-100-100-109	SdPs	GCF_000147055.1	d__Bacteria;p__Pseudomonadota;c__Gammaproteobacteria;o__Enterobacterales;f__Enterobacteriaceae;g__Dickeya;s__Dickeya dadantii	NC_014500.1	2032825	2047945	14.42	TACTGTATAAATATCAGGCC	14.9003-16.3791	15.121	50.3438	1.12426	17.6471	224.294
SiPs-14	NC_014500.1__prophage_2733074_2757061_2744338-2744357-2750516-2750535-100-100-20	SiPs	GCF_000147055.1	d__Bacteria;p__Pseudomonadota;c__Gammaproteobacteria;o__Enterobacterales;f__Enterobacteriaceae;g__Dickeya;s__Dickeya dadantii	NC_014500.1	2744338	2750535	18.14	TACTGGATGGCAAGCCGGTC	14.9003-16.3791	6.198	51.4179	1.1294	0	237
SdPs-32	NC_013446.2__prophage_4015696_4060029_4015008-4015113-4055025-4055131-100-100-106	SdPs	GCF_000093145.3	d__Bacteria;p__Pseudomonadota;c__Gammaproteobacteria;o__Burkholderiales;f__Burkholderiaceae_B;g__Comamonas;s__Comamonas thiooxydans	NC_013446.2	4015008	4055131	5.85	TACTGTATTTATGTACAGTC	15.0383-16.6981	40.124	55.5226	1.37075	30.9091	221.691
SdPs-33	NC_013446.2__prophage_2994686_3053546_2993978-2994001-3054933-3054956-100-100-24	SdPs	GCF_000093145.3	d__Bacteria;p__Pseudomonadota;c__Gammaproteobacteria;o__Burkholderiales;f__Burkholderiaceae_B;g__Comamonas;s__Comamonas thiooxydans	NC_013446.2	2993978	3054956	4.52	TACTGTATAAATGAACAGTA	15.0383-16.6981	60.979	55.0136	1.13154	36.2319	257.652
SiPs-15	NC_013446.2__prophage_1628092_1669293_1627947-1627980-1666075-1666108-100-100-34	SiPs	GCF_000093145.3	d__Bacteria;p__Pseudomonadota;c__Gammaproteobacteria;o__Burkholderiales;f__Burkholderiaceae_B;g__Comamonas;s__Comamonas thiooxydans	NC_013446.2	1627947	1666108	17.44	ACCTGTTGAGGTATTCAGGG	15.0383-16.6981	38.162	54.1143	1.15298	20.4545	244.432
SdPs-34	NZ_CM000662.1__prophage_332364_369531_331015-331033-369601-369619-100-100-19	SdPs	GCF_000155125.1	d__Bacteria;p__Pseudomonadota;c__Gammaproteobacteria;o__Enterobacterales;f__Enterobacteriaceae;g__Escherichia;s__Escherichia coli	NZ_CM000662.1	331015	369619	11.79	TACTGCATGAATACCCAATA	14.7644-16.3149	38.605	45.3122	1.21746	34.0426	233.766
SiPs-16	NZ_CM000662.1__prophage_4220348_4240228_4219215-4219335-4240335-4240455-100-100-121	SiPs	GCF_000155125.1	d__Bacteria;p__Pseudomonadota;c__Gammaproteobacteria;o__Enterobacterales;f__Enterobacteriaceae;g__Escherichia;s__Escherichia coli	NZ_CM000662.1	4219215	4240455	18.28	TCCCGTGACTTTATTCAGTT	14.7644-16.3149	21.241	46.5414	1.50652	15.625	197.656
SdPs-35	NZ_CM000662.1__prophage_3571812_3645711_3579324-3579350-3640496-3640522-100-100-27	SdPs	GCF_000155125.1	d__Bacteria;p__Pseudomonadota;c__Gammaproteobacteria;o__Enterobacterales;f__Enterobacteriaceae;g__Escherichia;s__Escherichia coli	NZ_CM000662.1	3579324	3640522	11.99	TCCTGGTTATTAATACATCA	14.7644-16.3149	61.199	47.6324	1.32355	29.6296	224.852
SuPs-3	NZ_CM000662.1__prophage_4828418_4880698_4829035-4829077-4880757-4880799-100-100-43	SuPs	GCF_000155125.1	d__Bacteria;p__Pseudomonadota;c__Gammaproteobacteria;o__Enterobacterales;f__Enterobacteriaceae;g__Escherichia;s__Escherichia coli	NZ_CM000662.1	4829035	4880799	16.03	TCCTGAATTCTCATAAAGCT	14.7644-16.3149	51.765	46.5455	1.21704	28.5714	238.778
SdPs-36	NZ_CM000662.1__prophage_4987471_5073695_4986584-4986611-5073832-5073859-100-100-28	SdPs	GCF_000155125.1	d__Bacteria;p__Pseudomonadota;c__Gammaproteobacteria;o__Enterobacterales;f__Enterobacteriaceae;g__Escherichia;s__Escherichia coli	NZ_CM000662.1	4986584	5073859	7.82	CACTGTAAAAATATCCAGTT	14.7644-16.3149	87.276	46.6713	1.21454	23.5849	224.019
SiPs-17	NZ_CM000662.1__prophage_198284_206656_197636-197656-206824-206844-100-100-21	SiPs	GCF_000155125.1	d__Bacteria;p__Pseudomonadota;c__Gammaproteobacteria;o__Enterobacterales;f__Enterobacteriaceae;g__Escherichia;s__Escherichia coli	NZ_CM000662.1	197636	206844	19.62	ATTTCTATGATTATAAAGGA	14.7644-16.3149	9.209	42.6129	1.62884	33.3333	172.067
SdPs-37	NZ_CM000662.1__prophage_974165_999961_975173-975206-999958-999992-100-100-34	SdPs	GCF_000155125.1	d__Bacteria;p__Pseudomonadota;c__Gammaproteobacteria;o__Enterobacterales;f__Enterobacteriaceae;g__Escherichia;s__Escherichia coli	NZ_CM000662.1	975173	999992	10.56	TACTGGATCTATCAACAGGA	14.7644-16.3149	24.82	42.4511	1.36986	41.1765	196.647
SdPs-38	NZ_CM000662.1__prophage_4122652_4163803_1_4123572-4123647-4165287-4165363-100-100-76	SdPs	GCF_000155125.1	d__Bacteria;p__Pseudomonadota;c__Gammaproteobacteria;o__Enterobacterales;f__Enterobacteriaceae;g__Escherichia;s__Escherichia coli	NZ_CM000662.1	4123572	4165363	14.48	AACGGGTAATTTTTACAGCA	14.7644-16.3149	41.792	47.4127	1.26818	30.1887	224.811
SdPs-39	NZ_CM000662.1__prophage_3888079_3944582_1_3889622-3889647-3941375-3941399-100-100-26	SdPs	GCF_000155125.1	d__Bacteria;p__Pseudomonadota;c__Gammaproteobacteria;o__Enterobacterales;f__Enterobacteriaceae;g__Escherichia;s__Escherichia coli	NZ_CM000662.1	3889622	3941399	9.5	ACCTGTACATAACTACAGTT	14.7644-16.3149	51.778	47.742	1.44849	33.3333	202.96
SuPs-4	NZ_CM000662.1__prophage_4579785_4650803_1_4594362-4594387-4640670-4640695-100-100-26	SuPs	GCF_000155125.1	d__Bacteria;p__Pseudomonadota;c__Gammaproteobacteria;o__Enterobacterales;f__Enterobacteriaceae;g__Escherichia;s__Escherichia coli	NZ_CM000662.1	4594362	4640695	15.49	TGCTGTTTGAATGTTCATCT	14.7644-16.3149	46.334	46.6733	1.42444	24.2424	197.879
SdPs-40	NZ_CM000662.1__prophage_5219747_5236495_5221206-5221215-5236667-5236676-100-100-10	SdPs	GCF_000155125.1	d__Bacteria;p__Pseudomonadota;c__Gammaproteobacteria;o__Enterobacterales;f__Enterobacteriaceae;g__Escherichia;s__Escherichia coli	NZ_CM000662.1	5221206	5236676	13.5	AACTGTACGAAATTACCGTT	14.7644-16.3149	15.471	47.3771	1.35738	42.8571	201.143
SuPs-5	NZ_CM000662.1__prophage_5243972_5289619_5241342-5241348-5289764-5289770-100-100-7	SuPs	GCF_000155125.1	d__Bacteria;p__Pseudomonadota;c__Gammaproteobacteria;o__Enterobacterales;f__Enterobacteriaceae;g__Escherichia;s__Escherichia coli	NZ_CM000662.1	5241342	5289770	15.65	TCTTGGATGTTCTGCCAGCA	14.7644-16.3149	48.429	48.296	1.36282	27.2727	211.394
SuPs-6	NZ_CM000662.1__prophage_41579_90244_40594-40693-90386-90488-100-100-100	SuPs	GCF_000155125.1	d__Bacteria;p__Pseudomonadota;c__Gammaproteobacteria;o__Enterobacterales;f__Enterobacteriaceae;g__Escherichia;s__Escherichia coli	NZ_CM000662.1	40594	90488	14.94	TGCTGGACAAAATTACCGGA	14.7644-16.3149	49.895	46.5631	1.22257	22.9508	224.115
SiPs-18	NZ_CM000662.1__prophage_821677_860096_825273-825278-841927-841932-100-100-6	SiPs	GCF_000155125.1	d__Bacteria;p__Pseudomonadota;c__Gammaproteobacteria;o__Enterobacterales;f__Enterobacteriaceae;g__Escherichia;s__Escherichia coli	NZ_CM000662.1	825273	841932	19.24	TACAGGAAATCTGTCCATGA	14.7644-16.3149	16.66	50.1599	1.7407	41.3793	181.897
SiPs-19	NC_013361.1__prophage_1870473_1917261_1870372-1870414-1917977-1918019-100-100-43	SiPs	GCF_000091005.1	d__Bacteria;p__Pseudomonadota;c__Gammaproteobacteria;o__Enterobacterales;f__Enterobacteriaceae;g__Escherichia;s__Escherichia coli	NC_013361.1	1870372	1918019	16.97	TGATGAAGAAATCCACAGCA	15.2678-16.8391	47.648	46	1.25923	31.6667	230.7
SuPs-7	NC_013361.1__prophage_2668409_2704570_2668179-2668302-2705510-2705633-100-100-124	SuPs	GCF_000091005.1	d__Bacteria;p__Pseudomonadota;c__Gammaproteobacteria;o__Enterobacterales;f__Enterobacteriaceae;g__Escherichia;s__Escherichia coli	NC_013361.1	2668179	2705633	15.54	TCCTGAATAACAAAACATCA	15.2678-16.8391	37.455	48.6786	1.22814	28.2609	240.5
SdPs-41	NC_013361.1__prophage_3091744_3143904_3089145-3089159-3138895-3138909-100-100-15	SdPs	GCF_000091005.1	d__Bacteria;p__Pseudomonadota;c__Gammaproteobacteria;o__Enterobacterales;f__Enterobacteriaceae;g__Escherichia;s__Escherichia coli	NC_013361.1	3089145	3138909	11.68	TACTGGATCAATCCACAGGA	15.2678-16.8391	49.765	45.7662	1.36642	38.2353	209.412
SuPs-8	NC_013361.1__prophage_2531707_2582742_2532773-2532804-2582139-2582170-100-100-32	SuPs	GCF_000091005.1	d__Bacteria;p__Pseudomonadota;c__Gammaproteobacteria;o__Enterobacterales;f__Enterobacteriaceae;g__Escherichia;s__Escherichia coli	NC_013361.1	2532773	2582170	15.49	TGCTGTTTGAATGTTCATCT	15.2678-16.8391	49.398	47.2054	1.25511	30.6452	229.468
SdPs-42	NC_013361.1__prophage_888856_941364_890186-890204-942734-942752-100-100-19	SdPs	GCF_000091005.1	d__Bacteria;p__Pseudomonadota;c__Gammaproteobacteria;o__Enterobacterales;f__Enterobacteriaceae;g__Escherichia;s__Escherichia coli	NC_013361.1	890186	942752	11.68	TACTGGATCAATCCACAGGA	15.2678-16.8391	52.567	45.5192	1.44577	39.4737	200.789
SuPs-9	NC_013361.1__prophage_3604502_3664529_3604870-3604901-3659109-3659140-100-100-32	SuPs	GCF_000091005.1	d__Bacteria;p__Pseudomonadota;c__Gammaproteobacteria;o__Enterobacterales;f__Enterobacteriaceae;g__Escherichia;s__Escherichia coli	NC_013361.1	3604870	3659140	16.63	TGATGAAAAAATCCACAGCA	15.2678-16.8391	54.271	46.8286	1.10556	36.6667	264.533
SuPs-10	NC_013361.1__prophage_1740094_1773541_1739930-1739957-1774689-1774716-100-100-28	SuPs	GCF_000091005.1	d__Bacteria;p__Pseudomonadota;c__Gammaproteobacteria;o__Enterobacterales;f__Enterobacteriaceae;g__Escherichia;s__Escherichia coli	NC_013361.1	1739930	1774716	16.2	GATTGTATTCATAACCAATT	15.2678-16.8391	34.787	43.8267	1.32233	17.3913	179.326
SdPs-43	NC_013361.1__prophage_2372587_2410365_1_2374989-2375013-2410629-2410653-100-100-25	SdPs	GCF_000091005.1	d__Bacteria;p__Pseudomonadota;c__Gammaproteobacteria;o__Enterobacterales;f__Enterobacteriaceae;g__Escherichia;s__Escherichia coli	NC_013361.1	2374989	2410653	14.08	TTCTGAAAATGAATCCAGCA	15.2678-16.8391	35.665	48.9932	1.28978	34.7826	236.152
SiPs-20	NC_013361.1__prophage_611126_660656_1_612030-612079-662216-662265-100-100-50	SiPs	GCF_000091005.1	d__Bacteria;p__Pseudomonadota;c__Gammaproteobacteria;o__Enterobacterales;f__Enterobacteriaceae;g__Escherichia;s__Escherichia coli	NC_013361.1	612030	662265	17.16	TAATGAAAAAAAACACAGAT	15.2678-16.8391	50.236	44.8839	1.29389	38.4615	227.154
SdPs-44	NC_013361.1__prophage_3259127_3331459_1_3264189-3264204-3304853-3304868-100-100-16	SdPs	GCF_000091005.1	d__Bacteria;p__Pseudomonadota;c__Gammaproteobacteria;o__Enterobacterales;f__Enterobacteriaceae;g__Escherichia;s__Escherichia coli	NC_013361.1	3264189	3304868	10.15	TACTGGATAAATACTCAATA	15.2678-16.8391	40.68	43.6748	1.49951	32.7869	195.918
SiPs-21	NC_013361.1__prophage_2238998_2253815_2239126-2239134-2254003-2254011-100-100-9	SiPs	GCF_000091005.1	d__Bacteria;p__Pseudomonadota;c__Gammaproteobacteria;o__Enterobacterales;f__Enterobacteriaceae;g__Escherichia;s__Escherichia coli	NC_013361.1	2239126	2254011	17.56	GACTGAGCACGCATACAGCC	15.2678-16.8391	14.886	45.9619	1.27637	36.8421	203.632
SdPs-45	NC_013361.1__prophage_3041748_3049938_3041519-3041524-3050296-3050301-100-100-6	SdPs	GCF_000091005.1	d__Bacteria;p__Pseudomonadota;c__Gammaproteobacteria;o__Enterobacterales;f__Enterobacteriaceae;g__Escherichia;s__Escherichia coli	NC_013361.1	3041519	3050301	10.33	AGCTGTACAGAAAACCAGTA	15.2678-16.8391	8.783	46.2185	1.93556	29.4118	153.471
SiPs-22	NC_006350.1__prophage_145390_182806_145410-145455-181696-181741-100-100-46	SiPs	GCF_000011545.1	d__Bacteria;p__Pseudomonadota;c__Gammaproteobacteria;o__Burkholderiales;f__Burkholderiaceae;g__Burkholderia;s__Burkholderia mallei	NC_006350.1	145410	181741	19.48	ATCGGTGTGTATCATCAGTG	14.7250-16.5077	36.332	62.6419	1.29363	25.5319	225.128
SiPs-23	NC_006351.1__prophage_1426470_1463960_1426427-1426444-1462215-1462232-100-100-18	SiPs	GCF_000011545.1	d__Bacteria;p__Pseudomonadota;c__Gammaproteobacteria;o__Burkholderiales;f__Burkholderiaceae;g__Burkholderia;s__Burkholderia mallei	NC_006351.1	1426427	1462232	18.79	AGTTGTGTGAATCCACCGCT	14.7250-16.5077	35.806	61.9939	1.34056	33.3333	228.458
SiPs-24	NC_006350.1__prophage_1323959_1337458_1322433-1322456-1337640-1337663-100-100-24	SiPs	GCF_000011545.1	d__Bacteria;p__Pseudomonadota;c__Gammaproteobacteria;o__Burkholderiales;f__Burkholderiaceae;g__Burkholderia;s__Burkholderia mallei	NC_006350.1	1322433	1337663	19.86	TACTGATGTCCCAAACCGCA	14.7250-16.5077	15.231	54.3438	1.70704	61.5385	170.962
SiPs-25	NC_006350.1__prophage_3966423_3975937_3964324-3964376-3975871-3975923-100-100-53	SiPs	GCF_000011545.1	d__Bacteria;p__Pseudomonadota;c__Gammaproteobacteria;o__Burkholderiales;f__Burkholderiaceae;g__Burkholderia;s__Burkholderia mallei	NC_006350.1	3964324	3975923	21.35	AACTGTTTGTAGCAGCACTG	14.7250-16.5077	11.6	57.5325	1.2931	26.6667	226.8
SdPs-46	NC_004741.1__prophage_2021895_2041709_2021470-2021548-2041746-2041823-100-100-79	SdPs	GCF_000007405.1	d__Bacteria;p__Pseudomonadota;c__Gammaproteobacteria;o__Enterobacterales;f__Enterobacteriaceae;g__Escherichia;s__Escherichia coli	NC_004741.1	2021470	2041823	12.06	TACTGGCGGTAAATACAGCG	14.1587-15.7167	20.354	45.9524	1.32652	25.9259	207.037
SdPs-47	NC_004741.1__prophage_2679472_2690583_2678152-2678169-2690353-2690370-100-100-18	SdPs	GCF_000007405.1	d__Bacteria;p__Pseudomonadota;c__Gammaproteobacteria;o__Enterobacterales;f__Enterobacteriaceae;g__Escherichia;s__Escherichia coli	NC_004741.1	2678152	2690370	8.98	TACTGTATGTTGATCCAGTG	14.1587-15.7167	12.219	45.4617	1.14576	21.4286	240.643
SiPs-26	NC_004741.1__prophage_313843_327223_313783-313846-324256-324319-100-100-64	SiPs	GCF_000007405.1	d__Bacteria;p__Pseudomonadota;c__Gammaproteobacteria;o__Enterobacterales;f__Enterobacteriaceae;g__Escherichia;s__Escherichia coli	NC_004741.1	313783	324319	19.92	TATCGTTTTAATAACCGGGA	14.1587-15.7167	10.537	44.5306	0.854133	11.1111	293.889
SdPs-48	NC_004741.1__prophage_1177837_1193853_1177656-1177665-1192385-1192394-100-100-10	SdPs	GCF_000007405.1	d__Bacteria;p__Pseudomonadota;c__Gammaproteobacteria;o__Enterobacterales;f__Enterobacteriaceae;g__Escherichia;s__Escherichia coli	NC_004741.1	1177656	1192394	13.5	AACTGTACGAAATTACCGTT	14.1587-15.7167	14.739	48.1372	1.42479	28.5714	188.048
SiPs-27	NC_011566.1__prophage_2687668_2697234_2687239-2687251-2694957-2694969-100-100-13	SiPs	GCF_000014885.1	d__Bacteria;p__Pseudomonadota;c__Gammaproteobacteria;o__Enterobacterales_A;f__Shewanellaceae;g__Shewanella;s__Shewanella piezotolerans	NC_011566.1	2687239	2694969	17.84	TACTGCTTCATTACGCAGTT	12.7099-14.1120	7.731	39.0389	1.68154	15.3846	180.077
SdPs-49	NZ_CM000960.1__prophage_1410016_1432236_1409915-1409957-1432971-1433013-100-100-43	SdPs	GCF_000146735.1	d__Bacteria;p__Pseudomonadota;c__Gammaproteobacteria;o__Enterobacterales;f__Enterobacteriaceae;g__Escherichia;s__Escherichia coli	NZ_CM000960.1	1409915	1433013	14	AACTTTAAGAACACCCAGGA	14.2295-15.8008	23.099	43.8254	1.21217	25	228.286
SiPs-28	NZ_CM000960.1__prophage_2459304_2474507_2464366-2464381-2474581-2474596-100-100-16	SiPs	GCF_000146735.1	d__Bacteria;p__Pseudomonadota;c__Gammaproteobacteria;o__Enterobacterales;f__Enterobacteriaceae;g__Escherichia;s__Escherichia coli	NZ_CM000960.1	2464366	2474596	17.69	TCCGGTTTAATTATTCAATG	14.2295-15.8008	10.231	44.8919	1.56387	37.5	182.688
SiPs-29	NZ_CM000960.1__prophage_1625524_1651914_1_1630281-1630298-1650742-1650760-100-100-18	SiPs	GCF_000146735.1	d__Bacteria;p__Pseudomonadota;c__Gammaproteobacteria;o__Enterobacterales;f__Enterobacteriaceae;g__Escherichia;s__Escherichia coli	NZ_CM000960.1	1630281	1650760	16.17	TACTGTGTAACTGGAAAGTC	14.2295-15.8008	20.48	41.2923	1.70898	31.4286	130.029
SiPs-30	NC_007492.2__prophage_3964508_3989991_1_3962316-3962322-3986563-3986569-100-100-7	SiPs	GCF_000012445.1	d__Bacteria;p__Pseudomonadota;c__Gammaproteobacteria;o__Pseudomonadales;f__Pseudomonadaceae;g__Pseudomonas_E;s__Pseudomonas_E glycinae	NC_007492.2	3962316	3986569	15.96	AGCTGTTCGACAGTACAGCG	13.2945-14.9699	24.254	45.6772	1.40183	29.4118	194.794
SdPs-50	NC_008570.1__prophage_2223672_2258969_2223468-2223485-2260082-2260099-100-100-18	SdPs	GCF_000014805.1	d__Bacteria;p__Pseudomonadota;c__Gammaproteobacteria;o__Enterobacterales_A;f__Aeromonadaceae;g__Aeromonas;s__Aeromonas hydrophila	NC_008570.1	2223468	2260099	3.99	TACTGTGTTTATATACAGCA	14.2553-15.8205	36.632	47.7551	1.55602	31.5789	179.684
SdPs-51	NC_002695.2__prophage_891197_928364_891106-891127-929692-929713-100-100-22	SdPs	GCF_000008865.2	d__Bacteria;p__Pseudomonadota;c__Gammaproteobacteria;o__Enterobacterales;f__Enterobacteriaceae;g__Escherichia;s__Escherichia coli	NC_002695.2	891106	929713	11.79	TACTGCATGAATACCCAATA	14.4151-15.9656	38.608	45.3878	1.21736	34.0426	233.766
SuPs-11	NC_002695.2__prophage_2669688_2712119_2668128-2668204-2712157-2712232-100-100-77	SuPs	GCF_000008865.2	d__Bacteria;p__Pseudomonadota;c__Gammaproteobacteria;o__Enterobacterales;f__Enterobacteriaceae;g__Escherichia;s__Escherichia coli	NC_002695.2	2668128	2712232	14.48	AACGGGTAATTTTTACAGCA	14.4151-15.9656	44.105	48.1756	1.31504	29.3103	217.759
SiPs-31	NC_002695.2__prophage_2593265_2614277_2593035-2593158-2614155-2614278-100-100-124	SiPs	GCF_000008865.2	d__Bacteria;p__Pseudomonadota;c__Gammaproteobacteria;o__Enterobacterales;f__Enterobacteriaceae;g__Escherichia;s__Escherichia coli	NC_002695.2	2593035	2614278	18.28	TCCCGTGACTTTATTCAGTT	14.4151-15.9656	21.244	46.4812	1.50631	15.625	197.656
SiPs-32	NC_002695.2__prophage_1921609_1973279_1921508-1921550-1972620-1972662-100-100-43	SiPs	GCF_000008865.2	d__Bacteria;p__Pseudomonadota;c__Gammaproteobacteria;o__Enterobacterales;f__Enterobacteriaceae;g__Escherichia;s__Escherichia coli	NC_002695.2	1921508	1972662	16.03	TCCTGAATTCTCATAAAGCT	14.4151-15.9656	51.155	46.4015	1.23155	30.1587	237.349
SdPs-52	NC_002695.2__prophage_1757686_1816381_1757522-1757549-1815697-1815724-100-100-28	SdPs	GCF_000008865.2	d__Bacteria;p__Pseudomonadota;c__Gammaproteobacteria;o__Enterobacterales;f__Enterobacteriaceae;g__Escherichia;s__Escherichia coli	NC_002695.2	1757522	1815724	5.5	TACTGTAAAAATATCCAGTT	14.4151-15.9656	58.203	46.0364	1.13396	19.697	232.379
SuPs-12	NC_002695.2__prophage_1161298_1210783_1161054-1161156-1210848-1210947-100-100-103	SuPs	GCF_000008865.2	d__Bacteria;p__Pseudomonadota;c__Gammaproteobacteria;o__Enterobacterales;f__Enterobacteriaceae;g__Escherichia;s__Escherichia coli	NC_002695.2	1161054	1210947	14.94	TGCTGGACAAAATTACCGGA	14.4151-15.9656	49.894	46.5147	1.22259	22.9508	224.115
SdPs-53	NC_002695.2__prophage_300073_324556_300042-300076-323515-323548-100-100-35	SdPs	GCF_000008865.2	d__Bacteria;p__Pseudomonadota;c__Gammaproteobacteria;o__Enterobacterales;f__Enterobacteriaceae;g__Escherichia;s__Escherichia coli	NC_002695.2	300042	323548	10.56	TACTGGATCTATCAACAGGA	14.4151-15.9656	23.507	42.6667	1.3613	40.625	197.875
SdPs-54	NC_002695.2__prophage_2888909_2945483_1_2896036-2896060-2943915-2943940-100-100-25	SdPs	GCF_000008865.2	d__Bacteria;p__Pseudomonadota;c__Gammaproteobacteria;o__Enterobacterales;f__Enterobacteriaceae;g__Escherichia;s__Escherichia coli	NC_002695.2	2896036	2943940	9.5	ACCTGTACATAACTACAGTT	14.4151-15.9656	47.905	47.423	1.58647	34.2105	187.605
SdPs-55	NC_002695.2__prophage_1245607_1309390_1251126-1251139-1307526-1307539-100-100-14	SdPs	GCF_000008865.2	d__Bacteria;p__Pseudomonadota;c__Gammaproteobacteria;o__Enterobacterales;f__Enterobacteriaceae;g__Escherichia;s__Escherichia coli	NC_002695.2	1251126	1307539	11.68	TACTGGATCAATCCACAGGA	14.4151-15.9656	56.414	46.6506	1.38264	32.0513	213.179
SdPs-56	NC_002695.2__prophage_1594891_1611639_1594710-1594719-1610171-1610180-100-100-10	SdPs	GCF_000008865.2	d__Bacteria;p__Pseudomonadota;c__Gammaproteobacteria;o__Enterobacterales;f__Enterobacteriaceae;g__Escherichia;s__Escherichia coli	NC_002695.2	1594710	1610180	13.5	AACTGTACGAAATTACCGTT	14.4151-15.9656	15.471	47.3945	1.35738	42.8571	201.143
SuPs-13	NC_002695.2__prophage_1541767_1587414_1541616-1541622-1590038-1590044-100-100-7	SuPs	GCF_000008865.2	d__Bacteria;p__Pseudomonadota;c__Gammaproteobacteria;o__Enterobacterales;f__Enterobacteriaceae;g__Escherichia;s__Escherichia coli	NC_002695.2	1541616	1590044	15.65	TCTTGGATGTTCTGCCAGCA	14.4151-15.9656	48.429	48.2787	1.36282	27.2727	211.394
SdPs-57	NC_013364.1__prophage_2618004_2659713_2617378-2617407-2661070-2661099-100-100-30	SdPs	GCF_000010765.1	d__Bacteria;p__Pseudomonadota;c__Gammaproteobacteria;o__Enterobacterales;f__Enterobacteriaceae;g__Escherichia;s__Escherichia coli	NC_013364.1	2617378	2661099	11.68	TACTGGATCAATCCACAGGA	15.2029-16.7742	43.722	44.4914	1.6239	36.6197	185.211
SdPs-58	NC_013364.1__prophage_849093_885122_850423-850441-887549-887567-100-100-19	SdPs	GCF_000010765.1	d__Bacteria;p__Pseudomonadota;c__Gammaproteobacteria;o__Enterobacterales;f__Enterobacteriaceae;g__Escherichia;s__Escherichia coli	NC_013364.1	850423	887567	11.79	TACTGCATGAATACCCAATA	15.2029-16.7742	37.145	46	1.31916	34.6939	212.041
SuPs-14	NC_013364.1__prophage_1742579_1773065_1742478-1742520-1773421-1773463-100-100-43	SuPs	GCF_000010765.1	d__Bacteria;p__Pseudomonadota;c__Gammaproteobacteria;o__Enterobacterales;f__Enterobacteriaceae;g__Escherichia;s__Escherichia coli	NC_013364.1	1742478	1773463	16.13	GACAGGGTAATCACACAGGT	15.2029-16.7742	30.986	48.5986	1.16182	25	258.889
SdPs-59	NC_013364.1__prophage_2906729_2922888_2903577-2903591-2917879-2917893-100-100-15	SdPs	GCF_000010765.1	d__Bacteria;p__Pseudomonadota;c__Gammaproteobacteria;o__Enterobacterales;f__Enterobacteriaceae;g__Escherichia;s__Escherichia coli	NC_013364.1	2903577	2917893	12.99	TACTCTATGTTTAACAAGTA	15.2029-16.7742	14.317	40.6494	1.11755	31.25	212.688
SdPs-60	NC_013364.1__prophage_2188734_2223164_1_2191136-2191160-2223429-2223453-100-100-25	SdPs	GCF_000010765.1	d__Bacteria;p__Pseudomonadota;c__Gammaproteobacteria;o__Enterobacterales;f__Enterobacteriaceae;g__Escherichia;s__Escherichia coli	NC_013364.1	2191136	2223453	13.67	AGCTGTATTTATTCCCAGAC	15.2029-16.7742	32.318	50.4082	1.20676	28.2051	245.026
SdPs-61	NC_013364.1__prophage_4956258_5005514_1_4957373-4957388-5001499-5001514-100-100-16	SdPs	GCF_000010765.1	d__Bacteria;p__Pseudomonadota;c__Gammaproteobacteria;o__Enterobacterales;f__Enterobacteriaceae;g__Escherichia;s__Escherichia coli	NC_013364.1	4957373	5001514	5.22	TACTGTATACAAACACAGTA	15.2029-16.7742	44.142	47.2316	1.22332	25.9259	233.963
SiPs-33	NC_013364.1__prophage_606823_620886_1_607727-607776-622446-622495-100-100-50	SiPs	GCF_000010765.1	d__Bacteria;p__Pseudomonadota;c__Gammaproteobacteria;o__Enterobacterales;f__Enterobacteriaceae;g__Escherichia;s__Escherichia coli	NC_013364.1	607727	622495	17.16	TAATGAAAAAAAACACAGAT	15.2029-16.7742	14.769	47.3429	1.28648	21.0526	228.158
SdPs-62	NC_013364.1__prophage_1183009_1243618_1183556-1183562-1244156-1244162-100-100-7	SdPs	GCF_000010765.1	d__Bacteria;p__Pseudomonadota;c__Gammaproteobacteria;o__Enterobacterales;f__Enterobacteriaceae;g__Escherichia;s__Escherichia coli	NC_013364.1	1183556	1244162	11.68	TACTGGATCAATCCACAGGA	15.2029-16.7742	60.607	46.3123	1.35298	28.0488	217.573
SdPs-63	NC_013364.1__prophage_2392392_2440449_2392156-2392163-2440497-2440504-100-100-8	SdPs	GCF_000010765.1	d__Bacteria;p__Pseudomonadota;c__Gammaproteobacteria;o__Enterobacterales;f__Enterobacteriaceae;g__Escherichia;s__Escherichia coli	NC_013364.1	2392156	2440504	5.5	TACTGTAAAAATATCCAGTT	15.2029-16.7742	48.349	46.8055	1.26166	26.2295	233.656
SdPs-64	NC_013364.1__prophage_1436038_1491272_1435887-1435893-1493586-1493592-100-100-7	SdPs	GCF_000010765.1	d__Bacteria;p__Pseudomonadota;c__Gammaproteobacteria;o__Enterobacterales;f__Enterobacteriaceae;g__Escherichia;s__Escherichia coli	NC_013364.1	1435887	1493592	5.5	TACTGTAAAAATATCCAGTT	15.2029-16.7742	57.706	46.8639	1.16106	26.8657	247.701
SiPs-34	NC_013364.1__prophage_2855322_2864257_2855093-2855098-2864615-2864620-100-100-6	SiPs	GCF_000010765.1	d__Bacteria;p__Pseudomonadota;c__Gammaproteobacteria;o__Enterobacterales;f__Enterobacteriaceae;g__Escherichia;s__Escherichia coli	NC_013364.1	2855093	2864620	17.45	ACCTGTATATACCCAAAAAA	15.2029-16.7742	9.528	44.1667	1.57431	46.6667	183.467
SiPs-35	NC_013364.1__prophage_3316138_3347423_3331613-3331638-3345958-3345983-100-100-26	SiPs	GCF_000010765.1	d__Bacteria;p__Pseudomonadota;c__Gammaproteobacteria;o__Enterobacterales;f__Enterobacteriaceae;g__Escherichia;s__Escherichia coli	NC_013364.1	3331613	3345983	17.13	GGCTGTCCGGAGAAACAGCA	15.2029-16.7742	14.371	46.2534	1.18294	47.0588	233.471
SdPs-65	NC_013364.1__prophage_1605039_1646484_1608714-1608725-1628573-1628584-100-100-12	SdPs	GCF_000010765.1	d__Bacteria;p__Pseudomonadota;c__Gammaproteobacteria;o__Enterobacterales;f__Enterobacteriaceae;g__Escherichia;s__Escherichia coli	NC_013364.1	1608714	1628584	7.82	CACTGTAAAAATATCCAGTT	15.2029-16.7742	19.871	48.5191	1.45941	31.0345	194.345
SdPs-66	NC_009783.1__prophage_2305581_2318605_2305578-2305605-2317098-2317126-100-100-28	SdPs	GCF_000017705.1	d__Bacteria;p__Pseudomonadota;c__Gammaproteobacteria;o__Enterobacterales_A;f__Vibrionaceae;g__Vibrio;s__Vibrio campbellii	NC_009783.1	2305578	2317126	8.1	ATATGTATATATATACAGTA	13.3655-14.7996	11.549	40.4933	1.21223	7.14286	236.429
SdPs-67	NC_009784.1__prophage_257738_297117_258676-258898-298514-298736-100-100-223	SdPs	GCF_000017705.1	d__Bacteria;p__Pseudomonadota;c__Gammaproteobacteria;o__Enterobacterales_A;f__Vibrionaceae;g__Vibrio;s__Vibrio campbellii	NC_009784.1	258676	298736	1.6	TGCTGTATGTATATACAGTA	13.3655-14.7996	40.061	41.097	1.22314	28.5714	227.796
SiPs-36	NC_009784.1__prophage_957092_969071_955610-955634-968417-968441-100-100-25	SiPs	GCF_000017705.1	d__Bacteria;p__Pseudomonadota;c__Gammaproteobacteria;o__Enterobacterales_A;f__Vibrionaceae;g__Vibrio;s__Vibrio campbellii	NC_009784.1	955610	968441	18.23	TCCTGAAATTACATATATTT	13.3655-14.7996	12.832	38.6663	1.5586	15	182.9
SuPs-15	NC_011294.1__prophage_2020229_2058948_2018506-2018520-2059109-2059123-100-100-15	SuPs	GCF_000009505.1	d__Bacteria;p__Pseudomonadota;c__Gammaproteobacteria;o__Enterobacterales;f__Enterobacteriaceae;g__Salmonella;s__Salmonella enterica	NC_011294.1	2018506	2059123	14.75	AACTGGAAGATGCTACAGGA	13.6891-15.2946	40.618	47.873	1.35408	50.9091	229.4
SdPs-68	NC_011294.1__prophage_1225735_1252325_1226306-1226335-1245927-1245956-100-100-30	SdPs	GCF_000009505.1	d__Bacteria;p__Pseudomonadota;c__Gammaproteobacteria;o__Enterobacterales;f__Enterobacteriaceae;g__Salmonella;s__Salmonella enterica	NC_011294.1	1226306	1245956	10.62	TACCGTATGAATACACAATA	13.6891-15.2946	19.651	43.8487	1.11954	18.1818	211.955
SuPs-16	NC_011294.1__prophage_1469415_1481492_1469312-1469619-1481725-1482032-100-100-308	SuPs	GCF_000009505.1	d__Bacteria;p__Pseudomonadota;c__Gammaproteobacteria;o__Enterobacterales;f__Enterobacteriaceae;g__Salmonella;s__Salmonella enterica	NC_011294.1	1469312	1482032	14.12	TGTTGCATATACAGACAGTG	13.6891-15.2946	12.721	45.0414	1.5722	30	129.65
SdPs-69	NC_007005.1__prophage_3346803_3424152_3348070-3348085-3420706-3420721-100-100-16	SdPs	GCF_000012245.1	d__Bacteria;p__Pseudomonadota;c__Gammaproteobacteria;o__Pseudomonadales;f__Pseudomonadaceae;g__Pseudomonas_E;s__Pseudomonas_E syringae_M	NC_007005.1	3348070	3420721	3.55	TACTGTATGTCTATACAGCA	13.1060-14.7996	72.652	53.4324	1.43148	25	211.221
SdPs-70	NC_011001.1__prophage_2094115_2133680_2091686-2091700-2137908-2137922-100-100-15	SdPs	GCF_000009485.1	d__Bacteria;p__Pseudomonadota;c__Gammaproteobacteria;o__Burkholderiales;f__Burkholderiaceae;g__Burkholderia;s__Burkholderia cenocepacia	NC_011001.1	2091686	2137922	5.59	CACTGTATAAATATACAGTC	15.4384-17.0018	46.237	51.2778	1.18952	9.09091	244.018
SiPs-37	NC_011000.1__prophage_1729077_1766875_1728912-1728916-1766551-1766555-100-100-5	SiPs	GCF_000009485.1	d__Bacteria;p__Pseudomonadota;c__Gammaproteobacteria;o__Burkholderiales;f__Burkholderiaceae;g__Burkholderia;s__Burkholderia cenocepacia	NC_011000.1	1728912	1766555	20.45	TGTTGGACGACTCTACGGTC	15.4384-17.0018	37.644	60.5113	1.2751	39.5833	248.542
SdPs-71	NC_011001.1__prophage_1140270_1186780_1140114-1140182-1186922-1186990-100-100-69	SdPs	GCF_000009485.1	d__Bacteria;p__Pseudomonadota;c__Gammaproteobacteria;o__Burkholderiales;f__Burkholderiaceae;g__Burkholderia;s__Burkholderia cenocepacia	NC_011001.1	1140114	1186990	5.03	CACTGTACGTATATACAGTA	15.4384-17.0018	46.877	60.8457	1.55727	38.3562	196.192
SuPs-17	NC_011000.1__prophage_100429_124868_100330-100360-125266-125296-100-100-31	SuPs	GCF_000009485.1	d__Bacteria;p__Pseudomonadota;c__Gammaproteobacteria;o__Burkholderiales;f__Burkholderiaceae;g__Burkholderia;s__Burkholderia cenocepacia	NC_011000.1	100330	125296	16.96	GACTGATCACACGCACAGGA	15.4384-17.0018	24.967	66.3297	1.12148	21.4286	258.714
SiPs-38	NC_009801.1__prophage_1000694_1019468_1000585-1000606-1016974-1016996-100-100-22	SiPs	GCF_000017745.1	d__Bacteria;p__Pseudomonadota;c__Gammaproteobacteria;o__Enterobacterales;f__Enterobacteriaceae;g__Escherichia;s__Escherichia coli	NC_009801.1	1000585	1016996	16.76	GCGTGGATGCTTAAACAGCT	13.7007-15.2512	16.412	46.6753	1.15769	31.5789	245.895
SiPs-39	NC_009801.1__prophage_825462_853459_826792-826810-855505-855523-100-100-19	SiPs	GCF_000017745.1	d__Bacteria;p__Pseudomonadota;c__Gammaproteobacteria;o__Enterobacterales;f__Enterobacteriaceae;g__Escherichia;s__Escherichia coli	NC_009801.1	826792	855523	16.29	TCCTGTTTTCCTAATCAGCC	13.7007-15.2512	28.732	42.6813	1.49659	32.5581	179.674
SdPs-72	NC_009801.1__prophage_2173343_2221208_2172918-2172994-2221278-2221354-100-100-77	SdPs	GCF_000017745.1	d__Bacteria;p__Pseudomonadota;c__Gammaproteobacteria;o__Enterobacterales;f__Enterobacteriaceae;g__Escherichia;s__Escherichia coli	NC_009801.1	2172918	2221354	5.59	TACTGTATAAATGTACAGGT	13.7007-15.2512	48.437	44.9683	1.34195	35.3846	218.508
SdPs-73	NC_009801.1__prophage_1417903_1448989_1_1417739-1417766-1448305-1448332-100-100-28	SdPs	GCF_000017745.1	d__Bacteria;p__Pseudomonadota;c__Gammaproteobacteria;o__Enterobacterales;f__Enterobacteriaceae;g__Escherichia;s__Escherichia coli	NC_009801.1	1417739	1448332	5.5	TACTGTAAAAATATCCAGTT	13.7007-15.2512	30.594	46.2115	1.50356	32.6087	182
SiPs-40	NC_009801.1__prophage_1062302_1074413_1062182-1062186-1074753-1074757-100-100-5	SiPs	GCF_000017745.1	d__Bacteria;p__Pseudomonadota;c__Gammaproteobacteria;o__Enterobacterales;f__Enterobacteriaceae;g__Escherichia;s__Escherichia coli	NC_009801.1	1062182	1074757	19.7	AATTGTGCCGTCGTCCAGTT	13.7007-15.2512	12.576	42.2862	1.35178	35.2941	232.118
SdPs-74	NC_009801.1__prophage_1261568_1289151_1261094-1261100-1289409-1289415-100-100-7	SdPs	GCF_000017745.1	d__Bacteria;p__Pseudomonadota;c__Gammaproteobacteria;o__Enterobacterales;f__Enterobacteriaceae;g__Escherichia;s__Escherichia coli	NC_009801.1	1261094	1289415	5.5	TACTGTAAAAATATCCAGTT	13.7007-15.2512	28.322	46.3469	1.55356	25	180.682
SiPs-41	NC_009801.1__prophage_1748229_1779922_1_1752991-1753001-1778753-1778763-100-100-11	SiPs	GCF_000017745.1	d__Bacteria;p__Pseudomonadota;c__Gammaproteobacteria;o__Enterobacterales;f__Enterobacteriaceae;g__Escherichia;s__Escherichia coli	NC_009801.1	1752991	1778763	17.22	AACTTTAAGAACACCCAAGA	13.7007-15.2512	25.773	45.4156	1.24161	25	206.688
SdPs-75	NZ_CP042804.1__prophage_5442303_5462645_5443063-5443082-5466718-5466737-100-100-20	SdPs	GCF_000145945.2	d__Bacteria;p__Pseudomonadota;c__Gammaproteobacteria;o__Pseudomonadales;f__Pseudomonadaceae;g__Pseudomonas_E;s__Pseudomonas_E amygdali	NZ_CP042804.1	5443063	5466737	3.37	TACTGTATGCACATACAGTA	13.0886-14.7304	23.675	55.1072	1.14044	33.3333	263.296
SdPs-76	NC_010508.1__prophage_198560_232628_198439-198484-237265-237310-100-100-46	SdPs	GCF_000019505.1	d__Bacteria;p__Pseudomonadota;c__Gammaproteobacteria;o__Burkholderiales;f__Burkholderiaceae;g__Burkholderia;s__Burkholderia orbicola	NC_010508.1	198439	237310	6.29	ACCTGTATGTTTATACAGTG	14.8670-16.5141	38.872	60.9689	1.28627	38	228.64
SiPs-42	NC_010508.1__prophage_1406086_1416592_1405851-1405924-1416647-1416720-100-100-74	SiPs	GCF_000019505.1	d__Bacteria;p__Pseudomonadota;c__Gammaproteobacteria;o__Burkholderiales;f__Burkholderiaceae;g__Burkholderia;s__Burkholderia orbicola	NC_010508.1	1405851	1416720	21	TACGGTGAATTCGGAAAGCT	14.8670-16.5141	10.87	55.8126	1.47194	50	207.312
SdPs-77	NC_011147.1__prophage_2657744_2726109_2657600-2657648-2723410-2723458-100-100-49	SdPs	GCF_000026565.1	d__Bacteria;p__Pseudomonadota;c__Gammaproteobacteria;o__Enterobacterales;f__Enterobacteriaceae;g__Salmonella;s__Salmonella enterica	NC_011147.1	2657600	2723458	4.52	TACTGTAATTATATACAGTT	13.6981-15.3509	65.859	47.0149	1.27545	40.4762	239.583
SdPs-78	NC_011147.1__prophage_2481360_2523118_2481972-2482027-2523123-2523178-100-100-56	SdPs	GCF_000026565.1	d__Bacteria;p__Pseudomonadota;c__Gammaproteobacteria;o__Enterobacterales;f__Enterobacteriaceae;g__Salmonella;s__Salmonella enterica	NC_011147.1	2481972	2523178	10.64	TACTGGTTGTATCCACAATA	13.6981-15.3509	41.207	45.2174	1.52887	44.4444	195.667
SdPs-79	NC_012779.2__prophage_2147360_2183569_2149984-2150111-2183812-2183939-100-100-128	SdPs	GCF_000022885.2	d__Bacteria;p__Pseudomonadota;c__Gammaproteobacteria;o__Enterobacterales;f__Enterobacteriaceae;g__Edwardsiella;s__Edwardsiella ictaluri	NC_012779.2	2149984	2183939	14.89	AACTGATTAAATATCCTGAA	16.3450-17.9380	33.956	51.2632	1.2369	30.9524	237.571
SdPs-80	NC_012779.2__prophage_3004205_3033307_3003364-3003373-3033535-3033544-100-100-10	SdPs	GCF_000022885.2	d__Bacteria;p__Pseudomonadota;c__Gammaproteobacteria;o__Enterobacterales;f__Enterobacteriaceae;g__Edwardsiella;s__Edwardsiella ictaluri	NC_012779.2	3003364	3033544	10.57	ACCTGGATAGCTATACAGAA	16.3450-17.9380	30.181	50.2973	1.22594	32.4324	250.784
SdPs-81	NC_007606.1__prophage_1320100_1336532_1_1317421-1317463-1337808-1337850-100-100-43	SdPs	GCF_000012005.1	d__Bacteria;p__Pseudomonadota;c__Gammaproteobacteria;o__Enterobacterales;f__Enterobacteriaceae;g__Escherichia;s__Escherichia coli	NC_007606.1	1317421	1337850	12.06	TACTGGCGGTAAATACAGCG	15.6052-17.1631	20.43	47.3061	1.46843	20	160.6
SdPs-82	NC_013353.1__prophage_3145214_3186672_3143732-3143749-3186442-3186459-100-100-18	SdPs	GCF_000010745.1	d__Bacteria;p__Pseudomonadota;c__Gammaproteobacteria;o__Enterobacterales;f__Enterobacteriaceae;g__Escherichia;s__Escherichia coli	NC_013353.1	3143732	3186459	8.98	TACTGTATGTTGATCCAGTG	14.3257-15.8970	42.728	44.4629	1.33402	36.8421	233.526
SuPs-18	NC_013353.1__prophage_2856704_2924123_2861707-2861730-2924319-2924342-100-100-24	SuPs	GCF_000010745.1	d__Bacteria;p__Pseudomonadota;c__Gammaproteobacteria;o__Enterobacterales;f__Enterobacteriaceae;g__Escherichia;s__Escherichia coli	NC_013353.1	2861707	2924342	15.36	TGCTGTACTTCTGTACGGTG	14.3257-15.8970	62.636	46.919	1.16546	32.8767	254.521
SdPs-83	NC_013353.1__prophage_1445683_1490575_1445519-1445546-1491435-1491462-100-100-28	SdPs	GCF_000010745.1	d__Bacteria;p__Pseudomonadota;c__Gammaproteobacteria;o__Enterobacterales;f__Enterobacteriaceae;g__Escherichia;s__Escherichia coli	NC_013353.1	1445519	1491462	6.56	TACTGTAAAAATATCCAGCT	14.3257-15.8970	45.944	48.5279	1.26241	24.1379	227.034
SdPs-84	NC_013353.1__prophage_840149_879138_840062-840079-881289-881306-100-100-18	SdPs	GCF_000010745.1	d__Bacteria;p__Pseudomonadota;c__Gammaproteobacteria;o__Enterobacterales;f__Enterobacteriaceae;g__Escherichia;s__Escherichia coli	NC_013353.1	840062	881306	11.79	TACTGCATGAATACCCAATA	14.3257-15.8970	41.245	44.7024	1.0668	34.0909	265.25
SiPs-43	NC_013353.1__prophage_1951260_1991378_1_1953662-1953686-1991639-1991663-100-100-25	SiPs	GCF_000010745.1	d__Bacteria;p__Pseudomonadota;c__Gammaproteobacteria;o__Enterobacterales;f__Enterobacteriaceae;g__Escherichia;s__Escherichia coli	NC_013353.1	1953662	1991663	18.05	TCCTGAATAACACAACATCA	14.3257-15.8970	38.002	49.6229	1.34204	27.451	223.627
SdPs-85	NC_013353.1__prophage_5361207_5417082_1_5364003-5364016-5418203-5418216-100-100-14	SdPs	GCF_000010745.1	d__Bacteria;p__Pseudomonadota;c__Gammaproteobacteria;o__Enterobacterales;f__Enterobacteriaceae;g__Escherichia;s__Escherichia coli	NC_013353.1	5364003	5418216	6.2	CACTGTTTATTCATACAGTT	14.3257-15.8970	54.214	46.5255	1.40185	36.8421	206.342
SdPs-86	NC_013353.1__prophage_1268820_1338424_1268346-1268352-1321103-1321109-100-100-7	SdPs	GCF_000010745.1	d__Bacteria;p__Pseudomonadota;c__Gammaproteobacteria;o__Enterobacterales;f__Enterobacteriaceae;g__Escherichia;s__Escherichia coli	NC_013353.1	1268346	1321109	12.2	TGCTGGCAATGAATACAGCA	14.3257-15.8970	52.764	47.5418	1.17504	25.8065	248.016
SdPs-87	NC_013353.1__prophage_2141437_2192900_2140671-2140681-2192206-2192216-100-100-11	SdPs	GCF_000010745.1	d__Bacteria;p__Pseudomonadota;c__Gammaproteobacteria;o__Enterobacterales;f__Enterobacteriaceae;g__Escherichia;s__Escherichia coli	NC_013353.1	2140671	2192216	5.5	TACTGTAAAAATATCCAGTT	14.3257-15.8970	51.546	45.7488	1.35801	31.4286	214.743
SdPs-88	NC_013353.1__prophage_1781716_1812467_1_1785643-1785653-1810072-1810082-100-100-11	SdPs	GCF_000010745.1	d__Bacteria;p__Pseudomonadota;c__Gammaproteobacteria;o__Enterobacterales;f__Enterobacteriaceae;g__Escherichia;s__Escherichia coli	NC_013353.1	1785643	1810082	13.75	TACCGGAATTTATTACAGTA	14.3257-15.8970	24.44	45.2232	1.39116	23.5294	186
SuPs-19	NC_013457.1__prophage_150796_162908_151869-151881-162342-162354-100-100-13	SuPs	GCF_000024825.1	d__Bacteria;p__Pseudomonadota;c__Gammaproteobacteria;o__Enterobacterales_A;f__Vibrionaceae;g__Vibrio;s__Vibrio diabolicus	NC_013457.1	151869	162354	14.6	AACTATACAACTATACAATT	13.8275-15.2431	10.486	37.8136	1.52584	18.75	186.312
SdPs-89	NC_007651.1__prophage_2163754_2173392_2162259-2162273-2178176-2178190-100-100-15	SdPs	GCF_000012365.1	d__Bacteria;p__Pseudomonadota;c__Gammaproteobacteria;o__Burkholderiales;f__Burkholderiaceae;g__Burkholderia;s__Burkholderia thailandensis	NC_007651.1	2162259	2178190	6.72	TACTGGATGCCCATACAGTA	14.3521-16.0098	15.932	58.4557	1.5064	37.5	195.917
SiPs-44	NC_007650.1__prophage_1578098_1614906_1578741-1578757-1614932-1614948-100-100-17	SiPs	GCF_000012365.1	d__Bacteria;p__Pseudomonadota;c__Gammaproteobacteria;o__Burkholderiales;f__Burkholderiaceae;g__Burkholderia;s__Burkholderia thailandensis	NC_007650.1	1578741	1614948	18.42	CCCTGATAAAACTGACAGGA	14.3521-16.0098	36.208	62.3063	1.18758	34.8837	245.93
SiPs-45	NC_007651.1__prophage_3723208_3732954_3723223-3723273-3733760-3733810-100-100-51	SiPs	GCF_000012365.1	d__Bacteria;p__Pseudomonadota;c__Gammaproteobacteria;o__Burkholderiales;f__Burkholderiaceae;g__Burkholderia;s__Burkholderia thailandensis	NC_007651.1	3723223	3733810	19.04	AACTGTTTGCAGCAGCAGCT	14.3521-16.0098	10.588	58.6753	1.51114	31.25	180.375
SiPs-46	NC_007650.1__prophage_1197986_1242114_1197897-1197905-1242328-1242336-100-100-9	SiPs	GCF_000012365.1	d__Bacteria;p__Pseudomonadota;c__Gammaproteobacteria;o__Burkholderiales;f__Burkholderiaceae;g__Burkholderia;s__Burkholderia thailandensis	NC_007650.1	1197897	1242336	20.25	TACTGTAGCTACAAATATCC	14.3521-16.0098	44.44	58.7742	1.37264	42.623	227.984
SdPs-90	NC_011748.1__prophage_2660279_2707478_2665342-2665356-2705775-2705789-100-100-15	SdPs	GCF_000026245.1	d__Bacteria;p__Pseudomonadota;c__Gammaproteobacteria;o__Enterobacterales;f__Enterobacteriaceae;g__Escherichia;s__Escherichia coli	NC_011748.1	2665342	2705789	12.56	TACTGTACAAATCAACAATC	15.2000-16.7713	40.448	44.8308	1.53283	32.2581	194.581
SuPs-20	NC_011748.1__prophage_2142257_2176731_2142027-2142150-2177671-2177794-100-100-124	SuPs	GCF_000026245.1	d__Bacteria;p__Pseudomonadota;c__Gammaproteobacteria;o__Enterobacterales;f__Enterobacteriaceae;g__Escherichia;s__Escherichia coli	NC_011748.1	2142027	2177794	16.19	TGCTTTATGACCAAAGAGCA	15.2000-16.7713	35.768	50.4416	1.23015	29.5455	239.773
SuPs-21	NC_011748.1__prophage_819808_864801_821138-821156-866847-866865-100-100-19	SuPs	GCF_000026245.1	d__Bacteria;p__Pseudomonadota;c__Gammaproteobacteria;o__Enterobacterales;f__Enterobacteriaceae;g__Escherichia;s__Escherichia coli	NC_011748.1	821138	866865	16.29	TCCTGTTTTCCTAATCAGCC	15.2000-16.7713	45.728	45.0381	1.29024	37.2881	221.831
SdPs-91	NC_011748.1__prophage_1094694_1139681_1094448-1094552-1140248-1140351-100-100-105	SdPs	GCF_000026245.1	d__Bacteria;p__Pseudomonadota;c__Gammaproteobacteria;o__Enterobacterales;f__Enterobacteriaceae;g__Escherichia;s__Escherichia coli	NC_011748.1	1094448	1140351	5.5	TACTGTAAAAATATCCAGTT	15.2000-16.7713	45.904	47.6	1.30708	35	223.267
SdPs-92	NC_011748.1__prophage_296469_310340_296286-296304-311631-311648-100-100-19	SdPs	GCF_000026245.1	d__Bacteria;p__Pseudomonadota;c__Gammaproteobacteria;o__Enterobacterales;f__Enterobacteriaceae;g__Escherichia;s__Escherichia coli	NC_011748.1	296286	311648	8.9	GACTGGTTGAGTATACAGTA	15.2000-16.7713	15.363	41.4007	1.17165	38.8889	237.722
SdPs-93	NC_011748.1__prophage_1408280_1457993_1408116-1408143-1458304-1458331-100-100-28	SdPs	GCF_000026245.1	d__Bacteria;p__Pseudomonadota;c__Gammaproteobacteria;o__Enterobacterales;f__Enterobacteriaceae;g__Escherichia;s__Escherichia coli	NC_011748.1	1408116	1458331	12.2	TGCTGGCAATGAATACAGCA	15.2000-16.7713	50.216	45.7397	1.17492	33.8983	248.932
SdPs-94	NC_011748.1__prophage_1756201_1802526_1_1754659-1754669-1800323-1800333-100-100-11	SdPs	GCF_000026245.1	d__Bacteria;p__Pseudomonadota;c__Gammaproteobacteria;o__Enterobacterales;f__Enterobacteriaceae;g__Escherichia;s__Escherichia coli	NC_011748.1	1754659	1800333	14.24	TGCTGTTTATTTTTATATTA	15.2000-16.7713	45.675	45.3088	1.16037	28.3019	246.962
SiPs-47	NC_008314.1__prophage_1461152_1476005_1463706-1463723-1474737-1474754-100-100-18	SiPs	GCF_000009285.1	d__Bacteria;p__Pseudomonadota;c__Gammaproteobacteria;o__Burkholderiales;f__Burkholderiaceae;g__Cupriavidus;s__Cupriavidus necator	NC_008314.1	1463706	1474754	23.94	GACTGAATGGGTTTTCGTTA	13.6668-15.3728	11.049	59.5177	2.35315	46.1538	132.077
SdPs-95	NC_014121.1__prophage_3633020_3682431_3632829-3632845-3682595-3682611-100-100-17	SdPs	GCF_000025565.1	d__Bacteria;p__Pseudomonadota;c__Gammaproteobacteria;o__Enterobacterales;f__Enterobacteriaceae;g__Enterobacter;s__Enterobacter cloacae	NC_014121.1	3632829	3682611	2.31	TACTGTATTAATATACAGTA	13.4207-15.0733	49.783	47.2473	1.66724	31.3253	182.386
SdPs-96	NC_014121.1__prophage_2878922_2912807_2881405-2881426-2912885-2912906-100-100-22	SdPs	GCF_000025565.1	d__Bacteria;p__Pseudomonadota;c__Gammaproteobacteria;o__Enterobacterales;f__Enterobacteriaceae;g__Enterobacter;s__Enterobacter cloacae	NC_014121.1	2881405	2912906	2.48	TACTGTATGTTTATACAGTT	13.4207-15.0733	31.502	46.5873	1.23802	43.5897	247.41
SdPs-97	NC_014121.1__prophage_1680992_1736373_1680835-1680851-1737381-1737397-100-100-17	SdPs	GCF_000025565.1	d__Bacteria;p__Pseudomonadota;c__Gammaproteobacteria;o__Enterobacterales;f__Enterobacteriaceae;g__Enterobacter;s__Enterobacter cloacae	NC_014121.1	1680835	1737397	1.93	TACTGTATAAATATACAGTT	13.4207-15.0733	56.563	46.0643	1.32595	28	219.373
SiPs-48	NC_010528.1__prophage_918488_959553_1_920774-920787-959703-959716-100-100-14	SiPs	GCF_000069785.1	d__Bacteria;p__Pseudomonadota;c__Gammaproteobacteria;o__Burkholderiales;f__Burkholderiaceae;g__Cupriavidus;s__Cupriavidus taiwanensis	NC_010528.1	920774	959716	19.83	ACGTGTGTGCGCATACACGA	13.8936-15.7252	38.943	60.9222	1.23257	35.4167	225.875
SdPs-98	NC_005773.3__prophage_2177184_2205871_1_2183809-2183827-2194478-2194496-100-100-19	SdPs	GCF_000012205.1	d__Bacteria;p__Pseudomonadota;c__Gammaproteobacteria;o__Pseudomonadales;f__Pseudomonadaceae;g__Pseudomonas_E;s__Pseudomonas_E amygdali	NC_005773.3	2183809	2194496	6.05	ACCTGTTCATATATACAGTA	13.6546-15.2793	10.688	52.45	1.30988	21.4286	194.571
SiPs-49	NC_005773.3__prophage_2766306_2778473_2767310-2767385-2778536-2778610-100-100-76	SiPs	GCF_000012205.1	d__Bacteria;p__Pseudomonadota;c__Gammaproteobacteria;o__Pseudomonadales;f__Pseudomonadaceae;g__Pseudomonas_E;s__Pseudomonas_E amygdali	NC_005773.3	2767310	2778610	19.2	TACTTGATGAAGCTACAAGT	13.6546-15.2793	11.301	55.6703	2.03522	30.4348	137.957
SdPs-99	NC_005773.3__prophage_5616657_5659902_1_5619205-5619303-5644892-5644989-100-100-99	SdPs	GCF_000012205.1	d__Bacteria;p__Pseudomonadota;c__Gammaproteobacteria;o__Pseudomonadales;f__Pseudomonadaceae;g__Pseudomonas_E;s__Pseudomonas_E amygdali	NC_005773.3	5619205	5644989	6.52	TACTGTACGCACATACAGTT	13.6546-15.2793	25.785	55.5703	1.24103	53.125	226.094
SdPs-100	NC_005773.3__prophage_770972_789356_767035-767053-782831-782849-100-100-19	SdPs	GCF_000012205.1	d__Bacteria;p__Pseudomonadota;c__Gammaproteobacteria;o__Pseudomonadales;f__Pseudomonadaceae;g__Pseudomonas_E;s__Pseudomonas_E amygdali	NC_005773.3	767035	782849	3.37	TACTGTATGCACATACAGTA	13.6546-15.2793	15.815	55.7422	1.26462	30	232.15
SdPs-101	NC_014618.1__prophage_1166871_1184555_1166793-1166817-1184593-1184617-100-100-25	SdPs	GCF_000164865.1	d__Bacteria;p__Pseudomonadota;c__Gammaproteobacteria;o__Enterobacterales;f__Enterobacteriaceae;g__Enterobacter_B;s__Enterobacter_B lignolyticus	NC_014618.1	1166793	1184617	4.81	TACTGTATGGATATACAGTG	13.7970-15.4523	17.825	50.3077	1.51473	40.7407	201.593
SdPs-102	NC_014618.1__prophage_1953710_1994536_1953519-1953647-1996719-1996848-100-100-129	SdPs	GCF_000164865.1	d__Bacteria;p__Pseudomonadota;c__Gammaproteobacteria;o__Enterobacterales;f__Enterobacteriaceae;g__Enterobacter_B;s__Enterobacter_B lignolyticus	NC_014618.1	1953519	1996848	2.48	AACTGTATATTCATACAGTA	13.7970-15.4523	43.33	49.7857	1.31549	35.0877	230.439
SuPs-22	NC_016854.1__prophage_2066443_2105714_2065728-2065742-2105875-2105889-100-100-15	SuPs	GCF_000027025.1	d__Bacteria;p__Pseudomonadota;c__Gammaproteobacteria;o__Enterobacterales;f__Enterobacteriaceae;g__Salmonella;s__Salmonella enterica	NC_016854.1	2065728	2105889	14.75	AACTGGAAGATGCTACAGGA	13.7455-15.4309	40.162	48.6714	1.39435	42.8571	219.821
SdPs-103	NC_016854.1__prophage_3370482_3401367_3370278-3370378-3401459-3401559-100-100-101	SdPs	GCF_000027025.1	d__Bacteria;p__Pseudomonadota;c__Gammaproteobacteria;o__Enterobacterales;f__Enterobacteriaceae;g__Salmonella;s__Salmonella enterica	NC_016854.1	3370278	3401559	1.49	TACTGTATGTTTATACAGTA	13.7455-15.4309	31.282	49.5462	1.34262	40.4762	230.357
SdPs-104	NC_016854.1__prophage_2751152_2802265_2752914-2752927-2803681-2803694-100-100-14	SdPs	GCF_000027025.1	d__Bacteria;p__Pseudomonadota;c__Gammaproteobacteria;o__Enterobacterales;f__Enterobacteriaceae;g__Salmonella;s__Salmonella enterica	NC_016854.1	2752914	2803694	3.99	TGCTGTGTTTATATACAGTA	13.7455-15.4309	50.781	47.8804	1.12247	28.0702	256.246
SdPs-105	NC_016854.1__prophage_1092769_1140479_1094113-1094131-1140706-1140724-100-100-19	SdPs	GCF_000027025.1	d__Bacteria;p__Pseudomonadota;c__Gammaproteobacteria;o__Enterobacterales;f__Enterobacteriaceae;g__Salmonella;s__Salmonella enterica	NC_016854.1	1094113	1140724	3.92	TACTGTGTTTATATACAGTT	13.7455-15.4309	46.612	46.5374	1.20141	26.7857	240.607
SiPs-50	NC_016854.1__prophage_368857_408363_368797-368859-409322-409384-100-100-63	SiPs	GCF_000027025.1	d__Bacteria;p__Pseudomonadota;c__Gammaproteobacteria;o__Enterobacterales;f__Enterobacteriaceae;g__Salmonella;s__Salmonella enterica	NC_016854.1	368797	409384	15.56	AACTGTCATTAAAAACGGCA	13.7455-15.4309	40.588	45.1005	1.40436	40.3509	210.404
SdPs-106	NC_016854.1__prophage_2354617_2368883_2354478-2354532-2368630-2368685-100-100-55	SdPs	GCF_000027025.1	d__Bacteria;p__Pseudomonadota;c__Gammaproteobacteria;o__Enterobacterales;f__Enterobacteriaceae;g__Salmonella;s__Salmonella enterica	NC_016854.1	2354478	2368685	13.66	GCCTGTTAACTCCTACAGTA	13.7455-15.4309	14.208	47.4286	0.98536	7.14286	277.786
SdPs-107	NC_016854.1__prophage_4440627_4461045_4440497-4440551-4461100-4461154-100-100-55	SdPs	GCF_000027025.1	d__Bacteria;p__Pseudomonadota;c__Gammaproteobacteria;o__Enterobacterales;f__Enterobacteriaceae;g__Salmonella;s__Salmonella enterica	NC_016854.1	4440497	4461154	3.81	AACTGTATATGCATACAGTA	13.7455-15.4309	20.658	44.5429	1.21019	48	239.8
SdPs-108	NC_010468.1__prophage_3020712_3058013_3023189-3023214-3058088-3058113-100-100-26	SdPs	GCF_000019385.1	d__Bacteria;p__Pseudomonadota;c__Gammaproteobacteria;o__Enterobacterales;f__Enterobacteriaceae;g__Escherichia;s__Escherichia coli	NC_010468.1	3023189	3058113	5.67	CACTGGTTATACATACAGTA	15.1372-16.7085	34.925	46.8803	1.37437	41.6667	228.708
SuPs-23	NC_010468.1__prophage_2262577_2316351_1_2263736-2263746-2311580-2311590-100-100-11	SuPs	GCF_000019385.1	d__Bacteria;p__Pseudomonadota;c__Gammaproteobacteria;o__Enterobacterales;f__Enterobacteriaceae;g__Escherichia;s__Escherichia coli	NC_010468.1	2263736	2311590	16.17	TACTGTGTAACTGGAAAGTC	15.1372-16.7085	47.855	44.4589	1.23289	33.8983	221.949
SdPs-109	NC_009456.1__prophage_1003972_1047770_1011842-1012089-1046725-1046972-100-100-248	SdPs	GCF_000016245.1	d__Bacteria;p__Pseudomonadota;c__Gammaproteobacteria;o__Enterobacterales_A;f__Vibrionaceae;g__Vibrio;s__Vibrio cholerae	NC_009456.1	1011842	1046972	4.63	CACTGTATTAATATACAGTA	12.8932-14.3768	35.131	44.6457	1.33785	42.5532	228.83
[truncated: 55,958 more rows]

## Sheet: S7
Detailed data on genomic characterization of bacteria
[truncated: 15,494 more rows]

## Sheet: S8
Nucleotide frequency divergence between SiPs and SdPs and their respective hosts
[truncated: 56,141 more rows]

[truncated: 2 more sheets: S9, S10]
